# Supplementary material for: Trends of syphilis in Brazil: A growth portrait of the treponemic epidemic
Source: PLoS One. 2020 Apr 9;15(4):e0231029. doi: 10.1371/journal.pone.0231029 (PMC7145144; doi:10.1371/journal.pone.0231029)
Supplement: S1 Fig — (XLSX) [file pone.0231029.s001.xlsx]

## Sheet: Planilha1
	Distribution of syphilis in pregnancy rate, congenital syphilis rate and acquired syphilis rate in Brazil
Ano	Syphilis in pregnancy	Congenital syphilis	Acquired syphilis
2007	2.21999	2.00452
2008	2.51174	2.03632
2009	2.86982	2.18059
2010	3.43297	2.51817
2011	4.71633	3.37872	12.3209
2012	5.59144	4.15328	18.8849
2013	7.11962	4.98103	26.6664
2014	8.92427	5.66619	34.2749
2015	10.7968	6.74667	46.9824
2016	13.4184	7.68808	61.749
2017	16.8573	8.75904	81.4051
