# Supplementary material for: Trends of syphilis in Brazil: A growth portrait of the treponemic epidemic
Source: PLoS One. 2020 Apr 9;15(4):e0231029. doi: 10.1371/journal.pone.0231029 (PMC7145144; doi:10.1371/journal.pone.0231029)
Supplement: S1 Table — (XLSX) [file pone.0231029.s002.xlsx]

## Sheet: S1 Table
		acquired syphilis rate in 2011 to 2017 in priority and non-priority municipalities and according to regions of Brazil
COD_IBGE	Region	Name	Type of municipality	SIFADQ11	SIFADQ12	SIFADQ13	SIFADQ14	SIFADQ15	SIFADQ16	SIFADQ17	POP13_2012
110020	1	Porto Velho	1	2	6	21	30	35	163	171	342656
120040	1	Rio Branco	1	7	0	0	1	2	1	1	261480
130260	1	Manaus	1	190	533	741	635	473	683	1052	1410916
130340	1	Parintins	0	4	0	0	1	23	12	48	70317
140010	1	Boa Vista	1	0	2	1	18	84	231	137	220910
150010	1	Abaetetuba	0	1	0	0	13	32	16	130	106873
150060	1	Altamira	0	1	4	28	4	14	31	12	75547
150080	1	Ananindeua	0	1	1	5	5	9	17	34	376706
150130	1	Barcarena	0	0	0	0	23	0	0	4	76520
150140	1	Belém	1	18	21	12	54	104	593	777	1131267
150170	1	Bragança	1	2	3	41	23	13	18	12	83875
150210	1	Cametá	0	0	0	0	0	0	2	14	86410
150240	1	Castanhal	0	0	0	3	6	1	3	12	135840
150420	1	Marabá	1	0	0	1	1	0	1	1	177287
150442	1	Marituba	1	1	2	4	4	1	1	9	85319
150550	1	Paragominas	0	0	0	3	1	4	1	16	71960
150680	1	Santarém	0	34	18	33	152	38	63	67	218468
150810	1	Tucuruí	0	0	6	21	15	11	12	6	72971
160030	1	Macapá	1	0	0	0	2	34	117	130	304859
160060	1	Santana	0	0	0	0	1	0	2	46	74986
170210	1	Araguaína	1	5	6	18	39	42	84	85	120427
172100	1	Palmas	1	9	15	40	54	225	264	384	186823
210005	2	Açailândia	0	1	1	5	13	50	17	70	77924
210120	2	Bacabal	0	1	0	0	0	0	1	0	75405
210300	2	Caxias	0	0	0	0	0	0	1	3	117464
210330	2	Codó	0	0	1	0	2	22	38	33	86355
210530	2	Imperatriz	0	0	1	0	36	12	119	106	192624
210750	2	Paço do Lumiar	1	0	4	5	2	9	15	16	85247
211120	2	São José de Ribamar	0	8	14	6	5	14	32	26	128385
211130	2	São Luís	1	3	9	58	72	219	227	335	830714
211220	2	Timon	1	0	6	1	2	8	12	24	119870
220770	2	Parnaíba	1	0	0	2	34	34	58	41	116123
221100	2	Teresina	1	2	1	4	4	7	32	107	664496
230370	2	Caucaia	1	3	1	0	2	3	10	75	258976
230420	2	Crato	0	0	0	0	0	0	0	5	97045
230440	2	Fortaleza	1	221	60	72	150	247	541	760	2023472
230640	2	Itapipoca	0	1	6	3	3	3	4	25	89112
230730	2	Juazeiro do Norte	0	0	0	0	0	0	5	10	197791
230765	2	Maracanaú	1	54	71	88	67	65	107	165	167272
230770	2	Maranguape	0	7	6	0	5	5	8	47	90976
231290	2	Sobral	0	294	243	199	144	128	122	132	151058
240325	2	Parnamirim	1	8	34	22	39	48	47	67	170902
240800	2	Mossoró	0	92	152	116	95	107	50	108	213266
240810	2	Natal	1	10	31	86	130	260	455	771	667472
250180	2	Bayeux	0	3	3	4	8	15	5	53	78522
250400	2	Campina Grande	0	1	0	1	1	2	18	76	311173
250750	2	João Pessoa	1	47	17	34	3	57	41	476	602269
251080	2	Patos	0	18	64	11	3	4	2	8	80238
251370	2	Santa Rita	1	4	7	2	0	7	10	43	94237
260290	2	Cabo de Santo Agostinho	1	12	11	0	6	33	17	102	148789
260345	2	Camaragibe	1	11	5	4	3	14	154	56	118006
260410	2	Caruaru	0	0	0	25	21	5	4	10	255463
260600	2	Garanhuns	0	0	0	0	0	5	3	59	101398
260680	2	Igarassu	1	4	5	2	2	8	5	52	82270
260790	2	Jaboatão dos Guararapes	1	86	47	37	74	204	611	506	521701
260960	2	Olinda	1	36	8	6	4	17	146	83	308448
261070	2	Paulista	0	14	10	1	0	10	26	21	247698
261110	2	Petrolina	1	9	1	0	1	1	1	22	231483
261160	2	Recife	1	74	67	100	98	132	241	370	1279145
261370	2	São Lourenço da Mata	1	4	3	1	0	4	11	54	82546
261640	2	Vitória de Santo Antão	0	5	1	0	44	104	146	257	102785
270030	2	Arapiraca	0	1	12	1	1	1	21	1	167239
270430	2	Maceió	1	5	3	5	4	4	53	122	750496
280030	2	Aracaju	1	102	200	232	233	221	206	299	475777
280480	2	Nossa Senhora do Socorro	1	26	37	134	109	122	127	161	124591
290070	2	Alagoinhas	0	0	0	1	4	4	4	14	115217
290320	2	Barreiras	0	5	0	10	1	3	8	85	108595
290570	2	Camaçari	1	60	43	54	137	43	61	217	199182
291072	2	Eunápolis	0	19	3	21	25	37	54	44	78471
291080	2	Feira de Santana	0	2	1	0	1	3	9	21	451200
291360	2	Ilhéus	0	2	4	3	2	1	1	12	147127
291480	2	Itabuna	0	28	57	68	57	131	161	147	165985
291800	2	Jequié	0	6	4	13	4	4	5	27	121047
291840	2	Juazeiro	0	0	0	0	1	3	0	53	153139
291920	2	Lauro de Freitas	0	6	11	12	20	27	35	52	136117
292400	2	Paulo Afonso	0	2	7	10	25	58	40	17	85962
292530	2	Porto Seguro	1	1	1	2	20	32	61	90	96847
292740	2	Salvador	1	81	168	338	473	1053	1754	1994	2237350
293070	2	Simões Filho	0	6	5	6	17	30	38	96	93239
293135	2	Teixeira de Freitas	1	6	25	50	90	130	171	158	110452
293330	2	Vitória da Conquista	0	7	69	44	35	104	283	348	248193
310350	3	Araguari	0	0	7	14	13	36	36	166	91782
310560	3	Barbacena	0	19	22	58	74	94	58	97	106491
310620	3	Belo Horizonte	1	306	718	965	1249	2251	2979	2935	2013391
310670	3	Betim	0	40	45	72	152	87	224	249	307131
311830	3	Conselheiro Lafaiete	0	1	4	4	15	45	78	116	97914
311860	3	Contagem	0	42	94	138	170	235	336	468	502430
311940	3	Coronel Fabriciano	0	1	0	3	3	60	33	68	84799
312230	3	Divinópolis	0	5	29	29	37	45	42	61	180694
312770	3	Governador Valadares	1	85	179	191	162	194	164	233	213522
312980	3	Ibirité	0	3	11	15	24	33	43	109	126772
313130	3	Ipatinga	0	0	0	9	95	138	177	214	198873
313170	3	Itabira	0	0	1	0	1	2	2	4	91098
313670	3	Juiz de Fora	1	0	7	17	56	105	193	474	441104
314330	3	Montes Claros	0	1	0	16	93	110	142	291	296628
314390	3	Muriaé	0	0	0	4	12	32	47	76	84265
314790	3	Passos	0	0	0	4	35	62	115	116	88397
314800	3	Patos de Minas	0	3	13	24	40	31	34	66	116987
315180	3	Poços de Caldas	0	30	33	48	39	44	51	117	129051
315250	3	Pouso Alegre	0	3	18	33	45	46	62	64	110399
315460	3	Ribeirão das Neves	1	56	56	59	102	138	140	151	236560
315670	3	Sabará	1	2	25	24	43	53	67	104	102115
315780	3	Santa Luzia	1	4	22	26	49	72	97	119	162488
316720	3	Sete Lagoas	0	1	14	32	49	43	48	79	178978
316860	3	Teófilo Otoni	1	1	0	0	7	30	52	73	108616
316990	3	Ubá	0	0	1	0	3	5	3	20	84800
317010	3	Uberaba	0	16	17	15	50	240	179	314	252516
317020	3	Uberlândia	0	1	1	1	2	3	15	181	510005
317070	3	Varginha	0	3	0	5	4	0	23	83	103066
317120	3	Vespasiano	1	1	9	14	24	24	31	59	84979
320120	3	Cachoeiro de Itapemirim	0	27	56	118	117	91	179	209	156243
320130	3	Cariacica	1	51	71	108	146	102	233	259	279202
320150	3	Colatina	0	0	61	97	106	149	101	89	93641
320240	3	Guarapari	1	49	49	33	50	106	177	164	86226
320320	3	Linhares	1	21	32	68	138	158	70	116	113900
320490	3	São Mateus	1	39	109	95	114	271	341	224	87412
320500	3	Serra	1	114	254	242	273	69	218	496	331950
320520	3	Vila Velha	1	383	441	518	447	376	536	533	349324
320530	3	Vitória	1	139	201	293	527	644	710	487	278897
330010	3	Angra dos Reis	0	19	12	20	23	70	47	64	140529
330020	3	Araruama	0	1	5	5	6	5	14	34	94130
330040	3	Barra Mansa	0	0	0	1	4	0	3	10	147357
330045	3	Belford Roxo	1	59	65	124	83	134	166	291	375358
330070	3	Cabo Frio	0	2	5	14	8	14	26	30	155970
330100	3	Campos dos Goytacazes	0	6	13	12	30	18	79	89	379718
330170	3	Duque de Caxias	1	80	108	212	75	122	200	391	691614
330190	3	Itaboraí	1	19	40	60	90	85	108	269	178825
330200	3	Itaguaí	0	3	4	29	2	16	25	59	89679
330240	3	Macaé	0	28	57	62	48	102	357	399	174699
330250	3	Magé	1	8	43	87	55	80	83	271	182638
330270	3	Maricá	1	3	7	30	29	36	44	82	111934
330285	3	Mesquita	1	21	32	52	32	19	78	104	137218
330320	3	Nilópolis	1	15	24	49	18	13	33	46	130485
330330	3	Niterói	1	14	17	160	253	358	462	467	422918
330340	3	Nova Friburgo	0	4	0	2	2	6	4	12	152887
330350	3	Nova Iguaçu	1	54	85	185	76	85	465	1225	640568
330390	3	Petrópolis	0	3	10	25	6	6	12	5	246102
330414	3	Queimados	1	15	11	49	14	23	41	79	110428
330420	3	Resende	1	5	5	6	6	8	8	0	99378
330452	3	Rio das Ostras	0	8	43	37	62	47	91	110	92486
330455	3	Rio de Janeiro	1	977	1040	1610	1655	2124	3916	6048	5342080
330490	3	São Gonçalo	1	28	65	160	245	426	544	619	839789
330510	3	São João de Meriti	1	40	55	134	77	129	152	293	371735
330580	3	Teresópolis	0	0	2	12	18	15	6	3	136636
330630	3	Volta Redonda	0	1	5	4	19	31	50	154	217071
350160	3	Americana	0	3	96	109	104	113	124	141	181485
350280	3	Araçatuba	0	20	22	39	31	6	24	61	154641
350320	3	Araraquara	0	54	146	168	168	123	169	195	179755
350330	3	Araras	0	5	82	99	63	59	78	91	101041
350410	3	Atibaia	0	1	1	4	7	9	3	9	105264
350550	3	Barretos	0	3	0	4	5	15	133	46	94462
350570	3	Barueri	0	38	39	26	30	59	35	88	195011
350600	3	Bauru	1	19	122	301	402	523	426	363	288860
350650	3	Birigui	0	13	16	12	32	83	93	98	92746
350750	3	Botucatu	1	153	168	304	306	325	299	239	107091
350760	3	Bragança Paulista	0	9	10	53	42	48	70	114	124070
350950	3	Campinas	0	585	875	1040	1075	1201	1229	1413	919576
351050	3	Caraguatatuba	0	16	43	42	62	90	91	96	83122
351060	3	Carapicuíba	0	32	35	41	34	72	190	228	296024
351110	3	Catanduva	0	0	3	41	116	98	87	97	96493
351300	3	Cotia	0	8	14	10	26	38	43	97	165379
351350	3	Cubatão	1	13	32	11	28	70	136	337	95471
351380	3	Diadema	0	164	173	140	158	206	308	401	312712
351500	3	Embu das Artes	0	10	19	27	38	37	79	80	191751
351570	3	Ferraz de Vasconcelos	0	6	25	44	56	94	99	91	134381
351620	3	Franca	0	18	51	58	51	41	71	115	262708
351630	3	Francisco Morato	0	10	37	26	49	55	75	99	120119
351640	3	Franco da Rocha	0	15	20	77	62	36	86	219	107625
351840	3	Guaratinguetá	0	0	4	7	12	17	8	12	94023
351870	3	Guarujá	1	69	53	51	179	359	360	291	233758
351880	3	Guarulhos	0	130	60	72	138	259	502	564	985947
351907	3	Hortolândia	0	16	39	53	101	24	24	69	159347
352050	3	Indaiatuba	0	88	92	114	152	126	104	110	172379
352220	3	Itapecerica da Serra	0	7	9	11	18	27	60	54	122126
352230	3	Itapetininga	1	5	3	4	9	51	43	51	117983
352250	3	Itapevi	0	37	37	90	134	126	142	106	158238
352310	3	Itaquaquecetuba	1	42	46	108	103	115	211	190	251490
352340	3	Itatiba	0	4	0	25	30	38	35	86	86243
352390	3	Itu	0	4	1	11	24	10	9	5	127939
352440	3	Jacareí	0	47	60	95	210	257	421	282	173949
352500	3	Jandira	0	2	6	13	3	8	12	56	87262
352530	3	Jaú	0	10	11	15	10	11	46	59	110852
352590	3	Jundiaí	0	33	64	57	58	95	92	93	315706
352690	3	Limeira	0	5	7	83	100	139	185	317	231361
352900	3	Marília	0	46	105	160	141	97	112	134	183275
352940	3	Mauá	0	95	97	85	147	194	211	252	342379
353060	3	Mogi das Cruzes	0	5	16	18	82	88	82	75	316381
353070	3	Mogi Guaçu	0	20	35	38	41	46	77	99	115123
353440	3	Osasco	0	131	80	132	72	124	149	192	542657
353470	3	Ourinhos	1	21	27	2	2	3	4	73	85656
353800	3	Pindamonhangaba	0	4	0	1	1	60	88	76	120895
353870	3	Piracicaba	0	72	126	125	151	179	236	197	306067
353980	3	Poá	0	7	3	22	20	23	28	34	85766
354100	3	Praia Grande	1	48	76	94	118	144	194	267	217643
354140	3	Presidente Prudente	0	8	4	65	98	133	105	174	175357
354330	3	Ribeirão Pires	0	2	2	26	23	39	44	69	94352
354340	3	Ribeirão Preto	0	191	294	595	699	935	1402	1410	517765
354390	3	Rio Claro	0	3	1	6	20	18	26	16	157682
354520	3	Salto	0	9	22	23	46	35	68	89	88118
354580	3	Santa Bárbara d'Oeste	0	3	18	22	19	14	24	60	151677
354730	3	Santana de Parnaíba	0	9	10	20	31	16	8	33	90030
354780	3	Santo André	0	42	37	45	130	177	309	340	570897
354850	3	Santos	0	133	226	248	460	554	705	752	360177
354870	3	São Bernardo do Campo	0	206	254	320	331	429	558	587	638446
354880	3	São Caetano do Sul	0	4	5	7	21	21	18	15	131292
354890	3	São Carlos	0	5	2	14	20	13	27	42	189103
354980	3	São José do Rio Preto	0	254	362	453	560	659	729	868	352084
354990	3	São José dos Campos	0	181	316	328	637	733	504	775	524850
355030	3	São Paulo	1	5816	8440	10186	11960	13123	14078	15108	9366881
355100	3	São Vicente	0	11	47	14	50	240	506	515	272034
355170	3	Sertãozinho	0	3	6	20	33	36	76	125	91931
355220	3	Sorocaba	0	108	144	342	231	213	342	505	494078
355240	3	Sumaré	0	27	33	58	64	128	109	168	198188
355250	3	Suzano	0	91	62	109	156	184	207	199	211435
355280	3	Taboão da Serra	0	21	34	42	93	104	235	385	200310
355400	3	Tatuí	0	14	25	47	54	55	44	32	88238
355410	3	Taubaté	0	17	42	99	157	111	196	242	232826
355620	3	Valinhos	0	10	20	17	18	12	38	83	92777
355650	3	Várzea Paulista	0	29	50	56	82	77	46	75	87532
355700	3	Votorantim	0	7	12	41	33	40	51	54	88959
410040	4	Almirante Tamandaré	1	2	4	8	5	35	25	47	80785
410140	4	Apucarana	0	0	0	0	14	1	10	14	100569
410150	4	Arapongas	0	8	2	23	55	37	31	19	87866
410180	4	Araucária	0	2	10	37	56	66	58	72	96634
410420	4	Campo Largo	0	0	4	6	3	6	2	11	92673
410480	4	Cascavel	0	85	175	350	375	604	514	405	236426
410580	4	Colombo	0	4	4	7	8	33	45	74	169106
410690	4	Curitiba	1	202	176	201	560	1279	1891	2139	1476126
410830	4	Foz do Iguaçu	0	0	3	8	56	95	128	449	200673
410940	4	Guarapuava	0	2	10	3	5	74	173	144	132965
411370	4	Londrina	0	0	7	42	113	241	249	253	425136
411520	4	Maringá	0	0	1	2	3	8	2	115	309706
411820	4	Paranaguá	0	25	154	230	160	103	49	90	110302
411915	4	Pinhais	0	3	3	13	27	72	80	158	95164
411990	4	Ponta Grossa	0	25	40	93	101	214	259	295	251199
412550	4	São José dos Pinhais	0	5	3	20	70	152	147	110	214599
412770	4	Toledo	0	1	0	1	1	12	107	138	100484
412810	4	Umuarama	0	1	11	27	48	55	59	88	84820
420200	4	Balneário Camboriú	0	1	11	67	129	151	180	171	96222
420240	4	Blumenau	0	0	3	16	23	3	15	99	263150
420290	4	Brusque	0	2	4	27	13	4	9	21	91589
420420	4	Chapecó	0	33	109	195	190	283	510	619	153316
420460	4	Criciúma	0	4	0	5	53	5	20	87	161042
420540	4	Florianópolis	1	10	69	413	437	463	1191	1462	367863
420820	4	Itajaí	0	0	3	15	33	39	38	238	152939
420890	4	Jaraguá do Sul	0	3	41	69	110	287	182	147	122003
420910	4	Joinville	0	2	1	2	46	72	908	2041	430004
420930	4	Lages	0	76	83	149	154	226	228	367	126139
421190	4	Palhoça	1	0	8	39	60	120	186	311	114743
421660	4	São José	1	0	11	80	166	325	351	439	179018
430060	4	Alvorada	1	17	54	122	197	320	424	588	153789
430160	4	Bagé	0	0	3	0	3	134	126	209	95516
430210	4	Bento Gonçalves	1	24	23	27	97	189	224	243	93319
430310	4	Cachoeirinha	0	1	14	10	88	179	265	225	97773
430460	4	Canoas	1	16	86	155	452	852	797	1092	264489
430510	4	Caxias do Sul	1	66	312	577	721	992	881	1093	370778
430920	4	Gravataí	0	12	88	119	217	206	260	201	208604
431340	4	Novo Hamburgo	0	1	14	13	20	52	85	106	196329
431410	4	Passo Fundo	1	68	125	195	311	395	588	703	153625
431440	4	Pelotas	0	0	0	6	11	143	495	617	274767
431490	4	Porto Alegre	1	398	1201	916	1457	2510	1571	1571	1192507
431560	4	Rio Grande	1	6	49	95	315	460	357	330	162948
431680	4	Santa Cruz do Sul	1	12	5	15	32	98	146	199	100777
431690	4	Santa Maria	1	10	28	98	149	212	286	350	220136
431870	4	São Leopoldo	1	12	30	125	161	135	123	297	175948
432000	4	Sapucaia do Sul	1	1	7	12	106	109	161	117	106467
432240	4	Uruguaiana	0	0	16	79	81	127	122	196	97439
432300	4	Viamão	1	12	53	54	31	90	128	160	191359
500270	5	Campo Grande	1	237	484	647	584	522	559	1613	650611
500320	5	Corumbá	0	17	14	48	56	65	73	55	80117
500370	5	Dourados	1	24	24	23	32	30	37	206	159116
500830	5	Três Lagoas	0	10	23	7	10	14	41	40	84054
510340	5	Cuiabá	1	25	22	70	134	301	305	191	451587
510760	5	Rondonópolis	0	2	47	15	45	71	63	58	161207
510790	5	Sinop	0	0	0	0	0	2	1	1	92188
510840	5	Várzea Grande	0	7	32	19	24	88	82	91	201702
520025	5	Águas Lindas de Goiás	0	0	0	2	0	7	15	54	121559
520110	5	Anápolis	0	21	36	63	56	50	126	105	274457
520140	5	Aparecida de Goiânia	0	6	18	19	36	320	404	369	369136
520800	5	Formosa	0	7	2	6	11	13	12	36	79657
520870	5	Goiânia	1	0	4	13	41	274	461	512	1098728
521250	5	Luziânia	1	0	1	3	5	10	19	50	134489
521880	5	Rio Verde	0	1	6	18	5	2	3	11	148138
522140	5	Trindade	0	0	0	4	5	12	26	88	85350
522185	5	Valparaíso de Goiás	0	12	7	24	20	41	71	78	105350
530010	5	Brasília	1	54	66	127	192	747	1349	1476	2112417
