# Supplementary material for: Trends of syphilis in Brazil: A growth portrait of the treponemic epidemic
Source: PLoS One. 2020 Apr 9;15(4):e0231029. doi: 10.1371/journal.pone.0231029 (PMC7145144; doi:10.1371/journal.pone.0231029)
Supplement: S2 Table — (XLSX) [file pone.0231029.s003.xlsx]

## Sheet: S2 Table
		syphilis in pregnancy rate in 2007 to 2017 in priority and non-priority municipalities and according to regions of Brazil
COD_IBGE	Region	Name	priority municipalities	TSIFGES07	TSIFGES08	TSIFGES09	TSIFGES10	TSIFGES11	TSIFGES12	TSIFGES13	TSIFGES14	TSIFGES15	TSIFGES16
110020	1	Porto Velho	1	0.134012	0.387847	1.69957	1.60712	5.14756	5.59222	8.17744	13.5816	10.3376	11.7673
120040	1	Rio Branco	1	2.68855	2.40521	2.75314	2.48563	6.80962	5.20594	7.16695	19.3981	27.9971	32.448
130260	1	Manaus	1	2.88361	3.47059	4.22016	3.3291	3.65884	5.02806	6.79635	7.66194	16.6501	25.6483
130340	1	Parintins	0	4.38789	4.2654	6.0437	6.96379	5.08083	3.46363	2.81294	2.43191	3.50877	1.50376
140010	1	Boa Vista	1	2.49045	3.58657	3.21543	2.15267	2.23893	8.33595	10.8661	7.84604	12.7995	15.032
150010	1	Abaetetuba	0	1.48588	2.07828	2.21729	8.09561	3.16331	2.37154	1.97006	4.06654	8.27068	1.12782
150060	1	Altamira	0	1.42248	1.45631	3.09598	14.1879	17.0597	15.677	14.6303	13.6078	13.3735	13.0391
150080	1	Ananindeua	0	0.206612	0.917618	0.641026	0.313316	3.54115	3.78279	4.72931	7.36537	12.1472	12.0281
150130	1	Barcarena	0	1.30605	5.68182	7.9602	7.04935	6.51956	7.30638	8.50851	11.4014	10.0095	6.67302
150140	1	Belém	1	0.623597	1.53846	1.9825	2.12545	1.59228	1.68453	1.14239	3.99443	12.4706	12.3765
150170	1	Bragança	1	2.89495	3.09837	3.42612	2.64784	4.14556	4.65549	7.3026	3.82653	3.64964	9.12409
150210	1	Cametá	0	0	0	1.114	1.50094	1.15031	2.01776	0.405022	1.59299	1.63599	0.817996
150240	1	Castanhal	0	0	0.280899	1.72662	5.57675	3.57995	6.31114	3.16356	5.90429	5.15152	2.72727
150420	1	Marabá	1	19.1109	9.74659	7.53721	10.8303	16.7653	16.2095	24.9748	37.2465	26.8703	31.5098
150442	1	Marituba	1	11.4416	6.22877	1.84502	5.44588	11.1111	4.8048	2.81373	5.93632	10.7354	10.1986
150550	1	Paragominas	0	4.39947	8.87574	5.02513	2.8626	9.34996	8.6001	10.9835	11.5998	6.39449	2.45942
150680	1	Santarém	0	0.42796	0.849979	3.89168	4.04313	5.30895	5.23964	10.2621	10.3108	6.2167	6.36471
150810	1	Tucuruí	0	1.7138	4.14422	7.91209	10.5311	13.5198	7.3278	12.6754	12.4654	13.1394	6.56969
160030	1	Macapá	1	7.28846	11.5068	12.3136	7.95528	5.42322	2.89114	9.85325	12.042	10.4298	11.5887
160060	1	Santana	0	0	0	1.92957	0.892857	1.4111	0.914913	3.09735	2.94365	5.73445	9.26334
170210	1	Araguaína	1	14.2602	3.23741	2.30643	10.7672	8.74538	8.6483	4.5677	5.625	7.5448	11.3172
172100	1	Palmas	1	3.02954	4.56621	4.14079	3.59147	3.20993	5.0923	5.17706	7.16776	12.3124	9.23432
210005	2	Açailândia	0	0	0.39968	0.45977	0.95511	1.48221	3.10238	0.488759	0.969932	11.9904	8.15348
210120	2	Bacabal	0	0	0	4.83611	0	1.14286	2.95159	5.27859	19.0583	10.9573	3.46021
210300	2	Caxias	0	3.34225	5.57743	6.89429	3.52858	6.08314	4.77941	11.1154	9.43396	7.77778	6.66667
210330	2	Codó	0	6.36267	7.25468	3.02115	5.5794	3.64078	6.31845	7.15308	15.4756	20.0841	28.4914
210530	2	Imperatriz	0	0	0	4.52117	3.59332	3.61736	1.67574	2.00562	2.69334	1.90549	4.19207
210750	2	Paço do Lumiar	1	0.666223	0	0	0	1.90476	1.93673	4.41084	8.91795	15.7746	7.32394
211120	2	São José de Ribamar	0	1.84587	1.23102	0.412031	3.26664	2.29621	2.9017	2.57815	8.26446	12.1286	10.9157
211130	2	São Luís	1	1.7276	1.20515	0.732023	0.982943	2.07469	1.4951	4.70821	10.7039	14.4723	12.825
211220	2	Timon	1	0	0.331565	0	0.377216	1.63265	1.50489	4.75436	6.41711	5.00715	2.14592
220770	2	Parnaíba	1	0	2.07211	3.96825	4.57038	2.16638	0.43611	4.38404	6.89953	4.10846	9.03862
221100	2	Teresina	1	2.30227	0.854275	1.25212	1.8557	2.43972	4.77811	8.53549	6.81786	8.9439	9.23011
230370	2	Caucaia	1	3.12744	0.404367	1.43413	3.19013	6.69507	4.56337	2.37248	3.39186	2.40919	4.26242
230420	2	Crato	0	6.29235	1.84587	1.92771	1.87266	1.42315	8.4507	9.27282	8.96861	11.9926	8.76384
230440	2	Fortaleza	1	3.52477	2.01041	2.92203	3.07441	3.65226	3.69907	3.74776	5.18392	5.64386	7.99757
230640	2	Itapipoca	0	0	0.475511	1.86567	3.77003	9.16104	10.3346	6.53924	8.65801	6.93481	3.69857
230730	2	Juazeiro do Norte	0	0	0	1.13404	3.14999	3.04592	4.14028	4.83676	5.53018	7.18219	6.70338
230765	2	Maracanaú	1	5.11716	2.38607	3.06748	4.17216	6.86342	8.92857	10.7004	7.82648	10.7021	10.7021
230770	2	Maranguape	0	0	0.729927	0	10.7705	11.9136	9.44081	5.71837	4.22238	5.92885	10.5402
231290	2	Sobral	0	9.55316	11.2903	11.0445	16.2127	23.1757	21.4918	23.8605	15.5575	18.7428	17.0127
240325	2	Parnamirim	1	3.85109	5.61964	4.67804	5.85284	4.97367	8.09498	8.17996	4.96894	8.43577	6.74861
240800	2	Mossoró	0	0.485791	0.502008	4.75357	5.63236	3.05499	5.76067	1.00629	4.04654	1.72584	2.95858
240810	2	Natal	1	3.65305	2.8925	1.48552	2.51126	4.59054	6.142	2.87162	4.13084	4.0853	6.7816
250180	2	Bayeux	0	0	0.689655	0.723066	4.32588	9.18728	6.11154	11.4695	8.98876	5.02152	0
250400	2	Campina Grande	0	0.797957	0.311721	1.09256	2.52605	4.22695	1.77448	4.26369	5.44629	12.8593	10.2874
250750	2	João Pessoa	1	1.61856	6.63322	4.80265	3.73816	7.989	9.46735	10.0442	4.41464	4.87845	3.98406
251080	2	Patos	0	3.10945	1.81269	5.70704	1.97498	6.58762	13.0293	6.64011	5.81771	3.14465	7.54717
251370	2	Santa Rita	1	2.42131	3.45572	5.05051	2.29358	4.61603	7.53212	13.8951	7.31982	4.67071	0
260290	2	Cabo de Santo Agostinho	1	3.7112	2.52207	1.24572	4.21433	2.32153	5.20405	6.43463	8.23306	4.82946	7.24419
260345	2	Camaragibe	1	2.7248	2.18723	2.82087	4.19972	3.45572	3.85439	7.2095	6.84932	8.05153	7.24638
260410	2	Caruaru	0	6.47619	2.88757	3.39047	3.11769	6.59582	5.38117	5.07792	6.62252	5.28019	8.00545
260600	2	Garanhuns	0	5.26085	0.805153	0.410004	0	0	0.426621	1.69851	4.66102	8.83889	12.053
260680	2	Igarassu	1	0	0.682594	0.689655	2.90065	5.43478	3.96301	13.4557	3.56295	2.30681	2.88351
260790	2	Jaboatão dos Guararapes	1	0.53396	0.434641	0.893755	1.81077	4.65426	5.01066	3.39821	4.58295	4.17869	7.76042
260960	2	Olinda	1	5.87445	4.99168	3.08943	5.65536	5.85089	6.16153	9.13773	8.2672	3.898	7.95842
261070	2	Paulista	0	4.75658	6.13006	8.59984	10.7794	6.1792	3.97911	3.87034	7.66907	1.85615	3.94432
261110	2	Petrolina	1	0.545157	0	0.735565	1.49477	2.98246	4.68913	6.14108	9.8192	10.0121	6.97816
261160	2	Recife	1	3.4927	3.99802	4.21361	4.54212	4.99595	6.14147	6.29962	7.70016	7.73327	7.26842
261370	2	São Lourenço da Mata	1	0	0.65445	0.696864	0.683527	0.680735	2.53325	9.4173	6.26781	4.99168	2.21852
261640	2	Vitória de Santo Antão	0	1.95217	3.60198	3.37349	3.52113	4.59506	7.53296	7.0035	3.34288	12.9187	7.17703
270030	2	Arapiraca	0	3.52645	2.40964	3.18627	2.10526	3.91032	2.88714	2.64271	3.69004	2.37869	1.90295
270430	2	Maceió	1	2.17907	7.22022	5.64464	4.27603	4.20277	4.23586	4.2183	5.307	4.88495	7.84162
280030	2	Aracaju	1	6.56045	6.96104	2.04311	6.8325	9.64894	10.24	6.72072	10.4319	9.41834	6.31339
280480	2	Nossa Senhora do Socorro	1	1.07875	0	0.687285	1.10294	4.63293	5.6338	4.67914	5.46635	10.5689	11.1906
290070	2	Alagoinhas	0	0	1.82899	0	2.82087	5.62527	2.70636	1.33749	5.51549	1.22951	7.37705
290320	2	Barreiras	0	4.0201	2.38663	1.53081	1.92827	4.71698	4.40352	3.8373	8.74954	13.9675	8.30502
290570	2	Camaçari	1	0	0.241896	0.253743	1.43713	2.35738	4.56731	6.34249	12.4942	16.3791	15.5056
291072	2	Eunápolis	0	0.512558	0.486381	1.5674	1.6129	0	0.544366	7.67414	6.45161	11.1421	13.3705
291080	2	Feira de Santana	0	0.119104	0.694043	2.10503	2.01699	2.64215	3.13775	3.01789	7.65174	10.9179	14.2995
291360	2	Ilhéus	0	13.9701	11.8304	20.1816	7.04225	6.99056	10.2273	3.17839	5.51181	11.9379	6.36689
291480	2	Itabuna	0	2.11098	1.20919	1.74825	2.68256	0.874381	4.66999	7.42345	22.5755	25.5918	28.151
291800	2	Jequié	0	1.14767	0.810045	1.25471	6.35055	8.04505	9.98464	13.0529	12.2935	15.4202	12.7217
291840	2	Juazeiro	0	2.4266	1.27453	2.15002	3.28283	4.76948	4.86307	8.52558	7.59109	10.1695	4.0678
291920	2	Lauro de Freitas	0	1.12402	1.44823	1.79598	1.35318	3.0581	4.21667	6.14251	4.5676	14.826	15.4312
292400	2	Paulo Afonso	0	0.542594	1.01885	1.54719	1.09769	1.54242	3.16289	4.45931	5.96529	2.51509	5.5332
292530	2	Porto Seguro	1	1.57542	4.82315	0.803859	0.406835	5.14801	2.91181	6.72834	12.4756	10.9187	14.6837
292740	2	Salvador	1	0.771092	1.18286	2.79532	3.81585	6.2846	8.96053	11.8225	13.5238	14.4662	21.3991
293070	2	Simões Filho	0	0.47081	0	0	1.52749	2.54323	7.53904	3.53893	4.87013	4.8913	9.23913
293135	2	Teixeira de Freitas	1	2.3706	0.380373	8.02246	10.989	10.1389	10.3055	10.4247	12.8302	20.8333	27.1577
293330	2	Vitória da Conquista	0	2.63554	1.29654	5.22583	3.03663	6.10885	4.95427	7.62777	6.52133	6.50054	6.31997
310350	3	Araguari	0	0	0	0	0.734754	1.4771	2.80702	4.26136	2.88392	12.8032	5.39084
310560	3	Barbacena	0	0	0.669344	2.01748	0.660502	3.43407	5.5905	5.44588	8.79567	14.6471	13.3156
310620	3	Belo Horizonte	1	0.916981	1.15771	1.23133	2.08688	4.34576	7.59557	8.09407	10.3366	14.4638	14.7444
310670	3	Betim	0	3.06804	4.12584	2.9684	1.66223	1.95727	1.96367	5.16836	5.37882	8.21196	9.29656
311830	3	Conselheiro Lafaiete	0	0	1.8797	0	2.6455	1.7783	1.26502	1.23686	1.15407	1.69683	1.13122
311860	3	Contagem	0	2.48385	2.7047	1.54999	1.57671	2.02116	3.19452	5.00797	9.32165	9.70982	12.5
311940	3	Coronel Fabriciano	0	2.1097	1.36799	0	0	0.646412	5.44588	5.01792	9.12921	18.0932	18.7891
312230	3	Divinópolis	0	0.5	0	0.39968	0	1.93125	4.91122	8.25206	12.0482	13.5186	15.0207
312770	3	Governador Valadares	1	0.789681	0.525901	0.862069	5.14348	6.43004	12.2536	16.0043	24.8307	28.3371	21.1285
312980	3	Ibirité	0	0	0	0.414422	1.14025	0.379075	3.04646	4.86163	5.43675	5.46847	5.1039
313130	3	Ipatinga	0	1.81488	0.853728	0.292569	2.35225	1.4245	0.581395	1.8276	7.08592	15.1605	14.2687
313170	3	Itabira	0	0	0	0	0	0.662252	0	1.22399	2.33372	3.97501	1.13572
313670	3	Juiz de Fora	1	0.323311	0.324675	0.949217	1.1254	1.37762	2.20718	5.2348	7.82866	11.7525	9.52098
314330	3	Montes Claros	0	0	0	0.341297	0.173461	0	0	0.693241	2.22328	5.53272	7.58773
314390	3	Muriaé	0	0	0	0.786782	0	0	0	0	0	2.15517	5.02874
314790	3	Passos	0	0	0	0	0	1.36612	7.1708	10.0937	9.47867	8.4686	8.4686
314800	3	Patos de Minas	0	0	0	0	0	1.78784	7.15564	1.77515	3.25556	4.20168	3.67647
315180	3	Poços de Caldas	0	0.520291	0	0	3.93314	4.04654	5.94059	8.12183	4.94805	7.7332	6.76655
315250	3	Pouso Alegre	0	0	2.32693	0	1.71331	2.32019	4.90463	11.1406	14.206	12.3213	16.757
315460	3	Ribeirão das Neves	1	0.476077	1.45243	4.64145	7.72727	9.41125	6.54146	6.85786	9.49495	16.2835	16.092
315670	3	Sabará	1	0	0.584454	1.16686	2.2779	2.91545	7.67965	5.00835	5.92992	17.6893	16.5837
315780	3	Santa Luzia	1	1.98478	2.36967	2.55346	2.29058	2.16584	5.93379	7.41427	11.448	18.0323	14.236
316720	3	Sete Lagoas	0	0	0	1.81686	0.360231	0.727273	5.50585	13.6333	25.0836	20.1005	21.1055
316860	3	Teófilo Otoni	1	0.457875	0	0	0.539957	0.987654	1.11359	2.74123	2.0555	4.16017	10.9204
316990	3	Ubá	0	0	0	0	0	0	0	1.50489	6.08365	6.40569	11.3879
317010	3	Uberaba	0	3.18134	3.23102	0.81103	2.89093	3.5229	4.71347	7.4394	14.4623	20.9318	19.8064
317020	3	Uberlândia	0	1.49402	1.47041	1.91709	0.593401	4.77133	7.02629	6.77326	8.54972	9.39403	8.77465
317070	3	Varginha	0	5.386	1.14613	3.11526	1.81269	1.2012	8.69025	10.0692	21.2766	11.5875	5.21437
317120	3	Vespasiano	1	0.693001	1.36705	3.73972	1.24922	5.60399	10.119	7.11549	13.0916	22.8377	31.5841
320120	3	Cachoeiro de Itapemirim	0	0	0	0.354359	0.376364	4.33683	2.16294	2.95967	6.1665	3.02725	5.38177
320130	3	Cariacica	1	1.92207	2.93458	1.70097	4.37563	8.14495	10.9398	13.9093	13.0956	20.7734	25.2477
320150	3	Colatina	0	1.514	1.40056	0	4.29185	6.56168	10.0143	8.27016	15.6658	12.5749	14.9701
320240	3	Guarapari	1	0	0	4.66356	10.3964	9.11854	6.41849	14.0501	11.3701	17.5532	28.1915
320320	3	Linhares	1	2.57621	2.22124	1.33929	3.33333	4.58524	2.96485	7.75194	7.49906	19.8576	11.6148
320490	3	São Mateus	1	0.57241	0	2.29226	7.66962	10.951	11.4416	16.7533	28.3224	38.0022	36.9164
320500	3	Serra	1	3.46177	2.42976	2.60078	6.56516	10.0834	16.2698	19.7126	19.0303	29.3869	40.15
320520	3	Vila Velha	1	4.46668	5.88134	5.70441	5.32646	13.2923	16.8783	22.3394	21.0559	24.8577	29.9491
320530	3	Vitória	1	3.83487	5.46946	3.81765	8.30601	10.0174	14.879	20.6141	21.0198	23.6825	33.7103
330010	3	Angra dos Reis	0	7.28155	5.34979	2.44499	1.21163	3.96354	1.85322	4.14625	3.52361	9.40111	14.2758
330020	3	Araruama	0	0	2.70088	1.35501	0.635728	3.24675	5.55899	10.5328	20.3228	9.29152	20.9059
330040	3	Barra Mansa	0	3.86598	2.21729	0.861698	1.77699	2.10349	3.3195	0.455166	7.48441	8.41751	17.6768
330045	3	Belford Roxo	1	3.444	4.92126	1.65085	2.94571	3.39213	4.1065	7.35996	13.8472	7.51688	10.3198
330070	3	Cabo Frio	0	0	0.342936	0.682827	1.10865	2.33178	2.76817	6.08447	13.1178	9.04685	1.61551
330100	3	Campos dos Goytacazes	0	0.273673	0.134084	0.33653	0	0.332171	0.907441	0.80819	5.7027	5.58999	7.04824
330170	3	Duque de Caxias	1	7.12785	3.02183	1.22427	5.35529	10.2337	12.5207	15.1864	16.3709	24.261	33.9515
330190	3	Itaboraí	1	0.577367	0.605144	1.25826	8.32	5.02513	4.65793	4.22833	8.57301	11.3076	17.6863
330200	3	Itaguaí	0	1.76678	11.8644	14.9597	13.0682	4.74934	8.51517	4.19287	1.65289	3.65154	11.9979
330240	3	Macaé	0	6.65188	4.92935	2.04798	1.38389	5.64653	3.70861	3.21942	7.18735	9.65615	24.9647
330250	3	Magé	1	0.293513	0.289017	1.19689	1.22963	2.03844	13.5059	23.4213	9.24629	21.9539	32.382
330270	3	Maricá	1	0	0.713776	0	0.700771	3.465	4.98753	5.54871	6.58256	15.9236	15.3928
330285	3	Mesquita	1	1.23711	3.26531	3.03688	10.7481	12.7137	17.8282	9.19188	12.5954	5.68397	9.47329
330320	3	Nilópolis	1	3.76294	7.86673	14.808	18.8042	18.4136	17.8399	1.97628	6.63822	7.0688	13.1951
330330	3	Niterói	1	5.81492	5.18221	6.17284	6.20181	6.68733	8.63529	12.9445	13.6054	13.6307	18.4325
330340	3	Nova Friburgo	0	7.20461	2.56959	5.62041	7.58534	5.74713	1.35379	0.923361	12.7179	10.3744	17.5913
330350	3	Nova Iguaçu	1	0.879353	2.17146	2.17221	3.5354	4.4344	6.18929	9.47579	16.3907	11.1554	27.49
330390	3	Petrópolis	0	5.20704	2.59	3.03951	4.45026	0.255951	0	1.3217	7.30111	18.4437	9.60081
330414	3	Queimados	1	0	1.27823	1.24018	8.2358	7.848	14.7905	29.4737	24.0228	25.3533	30.3408
330420	3	Resende	1	2.53807	0	5.8072	7.87879	11.8273	19.9063	13.2718	16.0843	18.2119	20.9713
330452	3	Rio das Ostras	0	4.05132	9.98238	4.21719	1.13443	2.62329	8.6747	5.80357	14.4068	11.3065	12.9816
330455	3	Rio de Janeiro	1	2.69995	5.59853	7.13863	11.295	18.3555	20.8899	23.3513	26.8027	27.5321	34.1698
330490	3	São Gonçalo	1	0.707089	0.940091	2.01154	1.94501	1.45685	3.72534	7.76411	10.1556	15.9832	13.0772
330510	3	São João de Meriti	1	2.76404	3.04136	3.52598	3.96583	3.76266	8.80307	15.4685	16.8403	10.7005	6.70566
330580	3	Teresópolis	0	1.72043	5.33808	3.56983	5.45455	4.93274	9.39177	8.90963	7.85683	8.47817	9.74989
330630	3	Volta Redonda	0	3.36494	2.47601	0.929944	1.53988	2.39736	1.20664	2.35988	4.58716	5.52486	11.0497
350160	3	Americana	0	5.15055	0.765404	1.99045	1.92308	2.35571	5.06879	4.89274	13.0257	8.3682	7.32218
350280	3	Araçatuba	0	0.956023	1.29814	2.86533	2.72727	1.72191	0.868432	5.68182	2.40385	3.64225	2.42817
350320	3	Araraquara	0	2.95359	4.15282	4	6.71406	7.78513	4.37956	8.88231	12.987	14.5467	11.8403
350330	3	Araras	0	1.34953	0	0.654879	0.675676	5.89391	9.62773	15.2621	8.61009	8.10979	11.2289
350410	3	Atibaia	0	0.585823	5.00556	3.22407	1.53689	2.17628	7.9721	5.39216	16.2354	11.4833	10.5263
350550	3	Barretos	0	5.72656	3.367	1.28205	3.57398	2.02156	8.07537	6.02813	21.3041	21.565	33.8879
350570	3	Barueri	0	1.86528	1.24275	0.763068	0.918105	1.82648	1.93594	3.80097	2.52389	1.9414	3.35334
350600	3	Bauru	1	0.913034	1.5646	3.7123	6.99932	5.75693	7.13836	11.4084	14.7564	19.861	19.4638
350650	3	Birigui	0	0	2.09644	3.67377	0	2.11566	0	3.4459	5.23218	7.79221	14.9351
350750	3	Botucatu	1	1.79211	1.14943	4.13712	6.691	14.1011	17.1598	24.7734	33.0314	42.6092	32.6144
350760	3	Bragança Paulista	0	2.51762	4.32484	6.241	0.487092	2.8667	0.943841	6.83928	6.3234	9.30027	10.186
350950	3	Campinas	0	1.79559	2.83541	3.91627	6.19835	6.83911	9.45267	11.0778	16.4406	18.2144	18.7083
351050	3	Caraguatatuba	0	1.44404	4.86111	1.94049	2.66667	3.76412	6.33312	11.6656	9.28793	10.7345	14.1243
351060	3	Carapicuíba	0	0.302572	0.756544	2.73515	0.443918	3.24388	4.16667	4.90125	2.39572	6.61886	8.82515
351110	3	Catanduva	0	6.71642	4.42804	2.11416	1.50263	2.78164	2.67738	7.40192	13.8889	11.2915	9.17431
351300	3	Cotia	0	2.20195	1.17096	2.27015	4.04858	3.98195	3.81291	5.65249	8.45269	7.64045	9.4382
351350	3	Cubatão	1	0	2.002	1.59659	3.22061	4.71451	6.54912	3.1746	8.43437	12.0167	19.8537
351380	3	Diadema	0	2.97044	6.07227	4.3655	6.55371	7.4223	6.50658	6.01171	9.23029	13.5092	17.6414
351500	3	Embu das Artes	0	0.908678	0.901713	1.12918	3.08914	2.84153	3.72154	6.11354	7.65027	5.70927	9.66184
351570	3	Ferraz de Vasconcelos	0	1.81028	2.6936	3.55872	1.04858	0.678426	1.3708	4.85269	8.65801	9.3838	7.19424
351620	3	Franca	0	1.46138	1.49989	3.95952	6.64011	8.04783	5.14772	9.70874	7.03934	9.1631	6.51598
351630	3	Francisco Morato	0	1.12233	0.36075	0.74239	0.368053	1.42755	3.88281	3.39213	1.95631	9.31278	15.0931
351640	3	Franco da Rocha	0	0.99108	1.55763	1.97531	1.84758	1.91388	4.22139	1.45208	2.22916	2.95608	5.48986
351840	3	Guaratinguetá	0	0.645995	0.638978	0.685871	2.7416	0.698324	2.80112	4.25532	2.61438	8.21355	1.36893
351870	3	Guarujá	1	0.600601	0.62461	1.50344	0.883392	2.93563	5.26636	11.4298	10.0556	17.8872	19.1498
351880	3	Guarulhos	0	2.00137	2.70767	3.14177	2.00362	3.01796	3.21603	2.62603	4.5465	4.48129	6.63231
351907	3	Hortolândia	0	1.69492	0.776699	0.753012	1.82282	2.13447	4.73934	5.02176	13.5537	15.7729	14.511
352050	3	Indaiatuba	0	0.77101	1.50943	1.4404	4.65449	7.89379	12.6878	14.4538	13.4702	13.7776	7.04902
352220	3	Itapecerica da Serra	0	1.61812	1.73913	1.41743	1.80636	2.44584	3.36361	3.41413	7.21402	8.35655	11.1421
352230	3	Itapetininga	1	1.82983	2.76243	0.484496	0.952381	0.46729	10.4216	13.4508	25.2454	29.4906	12.5112
352250	3	Itapevi	0	1.83246	1.60214	1.31406	4.69729	5.4672	7.02811	8.02529	12.7256	9.38757	11.3992
352310	3	Itaquaquecetuba	1	0.914913	1.84434	1.67411	1.68476	3.07692	5.81495	8.18815	12.9633	9.78381	11.9931
352340	3	Itatiba	0	0.795545	1.56006	3.15706	0.729395	0.673854	2.85919	2.65957	2.73224	6.05245	8.06994
352390	3	Itu	0	3.88937	3.4904	8.88494	5.14139	6.32644	8.43035	5.48523	7.67367	4.86027	4.05022
352440	3	Jacareí	0	2.58732	0.968367	1.287	2.91074	3.40241	6.1106	9.36914	8.25715	15.1149	14.5103
352500	3	Jandira	0	0	1.77096	1.2285	3.03582	1.76783	1.7311	1.73712	2.16567	4.1645	5.20562
352530	3	Jaú	0	0.557103	0.602047	0.59988	1.17994	1.18554	0	6.87071	1.15674	10.118	10.6802
352590	3	Jundiaí	0	0.201207	0.198334	0.195389	0.386399	0.186532	0.931619	2.55988	4.44033	6.01168	9.44693
352690	3	Limeira	0	2.54669	1.12708	0.849858	3.13837	5.71429	11.3291	8.2574	11.3731	20.2497	13.5922
352900	3	Marília	0	1.49925	1.11441	2.1842	1.0661	1.03806	3.02521	8.0429	12.3584	11.8343	13.8067
352940	3	Mauá	0	5.32946	1.17155	0.522284	2.07361	2.67246	4.59496	3.7931	6.70218	11.4466	15.428
353060	3	Mogi das Cruzes	0	1.90641	1.29828	2.32134	2.89214	7.33257	4.10095	3.29815	9.18466	13.1058	14.3249
353070	3	Mogi Guaçu	0	1.10011	2.87191	2.82646	4.35967	2.05761	4.66805	2.61097	3.10238	4.13437	8.78553
353440	3	Osasco	0	2.05781	2.02224	1.72828	3.91221	4.45793	2.30503	2.89967	2.45793	2.08863	3.45078
353470	3	Ourinhos	1	2.95203	7.17875	5.31208	2.70636	4.83092	15.331	19.1761	27.4455	19.943	27.7778
353800	3	Pindamonhangaba	0	1.42993	1.9084	0.481696	0	0.438982	0	0.440917	0.413736	7.72201	7.29301
353870	3	Piracicaba	0	1.87227	2.57069	3.07	3.16723	4.56432	6.85737	10.7995	7.39098	12.3822	10.3493
353980	3	Poá	0	0	0.568828	0	0.58651	0	1.73812	1.77096	3.43643	7.94136	4.88699
354100	3	Praia Grande	1	1.287	0.514271	1.04085	2.29124	3.92157	5.65099	5.60486	8.19859	11.0187	10.3441
354140	3	Presidente Prudente	0	0	0.749344	0.75358	0.750469	1.93349	0	2.63356	5.55556	14.1233	12.7454
354330	3	Ribeirão Pires	0	0.659631	0.687285	2.05198	0.709723	0.674764	0.672043	0.692521	4.2735	3.46981	4.16378
354340	3	Ribeirão Preto	0	3.56311	2.34742	2.92249	4.17639	5.507	7.61605	10.3532	11.2425	15.3951	16.3007
354390	3	Rio Claro	0	0.879894	0.429	4.68284	3.43348	2.05592	4.76569	5.56984	7.47737	6.21359	4.66019
354520	3	Salto	0	3.54108	0.705716	2.13068	3.58166	0.736377	5.19481	3.19693	6.40205	4.20926	8.41852
354580	3	Santa Bárbara d'Oeste	0	1.8797	0.918695	1.3471	0.885347	0	3.01205	4.97288	9.01675	6.98152	12.731
354730	3	Santana de Parnaíba	0	0.670241	0	1.21507	2.84576	5.93632	1.52053	2.92255	6.87443	0.896057	0
354780	3	Santo André	0	2.66852	1.9349	2.95793	2.70183	3.02216	3.05377	5.25668	5.35344	5.94081	8.42515
354850	3	Santos	0	4.27827	3.45423	4.47883	4.48248	5.26956	5.83266	7.64126	6.65232	11.6636	9.82198
354870	3	São Bernardo do Campo	0	2.16431	2.05339	1.27307	3.21396	4.54794	5.57689	7.77747	7.46202	11.0203	11.198
354880	3	São Caetano do Sul	0	1.82593	0	2.36407	2.442	2.35433	0	3.02297	1.63934	3.84615	3.2967
354890	3	São Carlos	0	2.43056	1.76243	7.34523	8.8308	12.693	8.79567	11.2957	14.7659	12.6739	11.1283
354980	3	São José do Rio Preto	0	2.27038	3.61809	3.07574	6.50344	7.65697	7.8814	10.8249	7.62433	10.86	11.3855
354990	3	São José dos Campos	0	2.91317	3.16249	3.7248	4.0469	4.15282	2.30366	3.76766	7.34628	9.78793	10.1958
355030	3	São Paulo	1	1.92446	3.62943	4.50575	5.06126	8.72586	9.98272	13.3074	15.2127	15.9943	18.9663
355100	3	São Vicente	0	0.190006	1.34409	4.71884	5.56549	12.1037	9.13838	6.30252	13.8648	11.7852	31.2983
355170	3	Sertãozinho	0	0.66357	2.56082	0	0	0.596659	1.76783	2.46609	3.34076	2.28964	7.44133
355220	3	Sorocaba	0	0.995892	3.52512	6.55077	7.68954	7.37015	6.62471	9.10887	8.90795	11.2217	13.4448
355240	3	Sumaré	0	1.55481	1.0992	1.93477	1.07124	1.06326	2.31065	4.1333	5.64537	8.5974	8.84304
355250	3	Suzano	0	3.327	1.89439	3.46106	3.09009	4.82981	6.59841	6.66667	11.4261	12.0404	10.9654
355280	3	Taboão da Serra	0	1.57516	0.680426	3.41452	3.5461	1.11782	4.83304	8.13544	7.36067	3.40281	15.1
355400	3	Tatuí	0	2.67023	2.64375	5.82147	6.06061	4.70588	3.98633	5.87889	11.1545	9.14808	5.71755
355410	3	Taubaté	0	1.07875	0.803643	1.3031	1.05485	0.761035	2.0248	2.17707	4.53461	9.17886	8.43463
355620	3	Valinhos	0	1.56006	1.53846	2.44499	0	1.52905	2.99401	2.1645	2.82486	5.84795	3.24886
355650	3	Várzea Paulista	0	1.8797	1.19403	2.39808	1.14351	0	2.91206	5.15759	6.27496	8.09061	4.85437
355700	3	Votorantim	0	2.44051	3.125	3.88853	1.8226	3.60577	2.95508	2.39378	5.33175	8.02292	2.29226
410040	4	Almirante Tamandaré	1	1.69587	0	2.81373	8.12568	7.48263	10.6045	9.36037	11.4943	10.3601	24.1737
410140	4	Apucarana	0	0	0	0	0	0.598444	3.00481	14.0515	17.184	10.5791	21.1581
410150	4	Arapongas	0	0	0	0	0	2.69179	1.30463	5.42169	5.43478	7.37101	17.199
410180	4	Araucária	0	0.517598	2.08551	1.99005	1.91479	4.44642	5.68928	13.2705	11.7647	14.2276	9.7561
410420	4	Campo Largo	0	0.672043	0	0	1.76783	1.16891	3.44037	0.557103	0	2.71297	5.96853
410480	4	Cascavel	0	1.4437	1.4385	2.18712	1.81571	6.17566	9.01917	9.90099	13.0612	17.4077	18.0369
410580	4	Colombo	0	1.37137	0.284091	4.68578	7.0633	9.10308	11.4973	8.822	10.2094	16.3467	17.644
410690	4	Curitiba	1	3.85578	1.85558	1.76934	3.03807	6.57452	6.97795	9.54597	12.8148	17.5059	18.118
410830	4	Foz do Iguaçu	0	0.431034	0.652032	0.226706	0.46436	0.231911	2.27687	4.33295	6.66519	9.01317	11.7865
410940	4	Guarapuava	0	0.356888	0	0	0	7.41264	2.55941	5.72451	1.36799	2.34584	4.35657
411370	4	Londrina	0	0.605785	1.51103	1.92279	3.7594	4.27229	6.29019	8.6171	13.5023	14.1208	16.8364
411520	4	Maringá	0	0.718219	0.890274	0.448934	0.215332	1.46352	2.50941	6.49746	8.53312	11.4016	17.4956
411820	4	Paranaguá	0	0	0	14.4568	5.59862	8.34725	16.9983	11.6959	7.91337	4.86027	10.9356
411915	4	Pinhais	0	1.13507	0.517598	8.86918	2.07577	6.27615	3.98804	5.93472	7.0855	14.123	22.779
411990	4	Ponta Grossa	0	0.796813	1.00644	1.61063	1.5625	1.74622	3.42401	7.50577	7.18262	11.1628	17.6744
412550	4	São José dos Pinhais	0	0	0	0.461361	0.439657	0.221926	2.31481	5.38815	8.53209	11.028	17.5266
412770	4	Toledo	0	3.52609	3.89864	2.53485	3.544	3.4188	5.48246	12.1116	10.5263	11.2469	18.0929
412810	4	Umuarama	0	0	0	0	2.16294	0	3.62056	5.06879	3.80952	6.02813	10.0469
420200	4	Balneário Camboriú	0	7.1582	0.747384	1.46306	4.49775	6.08828	7.38552	7.62829	3.25521	4.97822	13.0678
420240	4	Blumenau	0	2.61917	2.15983	1.47239	0.983768	1.65877	0.681663	2.57732	0.892857	2.43848	1.99512
420290	4	Brusque	0	0.791139	0	0	1.33422	0.658762	3.93185	8.61538	7.242	6.93642	6.35838
420420	4	Chapecó	0	1.18577	6.15496	2.51437	1.04639	1.05522	5.98802	7.85423	15.2765	24.0649	29.5738
420460	4	Criciúma	0	0.391083	0	0	0	1.46199	1.83083	2.84495	6.27615	11.6239	14.7009
420540	4	Florianópolis	1	1.60643	2.62221	0.955292	1.51	4.40367	3.45769	8.17052	15.9986	14.0179	21.8419
420820	4	Itajaí	0	8.93551	6.31266	9.08747	9.89373	8.68659	5.94059	14.8613	14.1609	16.802	20.1624
420890	4	Jaraguá do Sul	0	3.84193	0.991572	0.903751	4.72813	6.65484	1.2859	8.22511	11.6279	20.6431	8.73362
420910	4	Joinville	0	2.5196	2.54692	4.90977	3.7093	2.69058	5.57951	9.30173	9.67382	14.9964	14.0443
420930	4	Lages	0	0	0.854336	0	0	7.6661	14.789	14.1026	15.7938	25.9473	15.2389
421190	4	Palhoça	1	1.08637	0	2.62881	2.98359	3.73483	3.06078	7.09516	13.7708	22.0418	20.8817
421660	4	São José	1	1.10335	1.46843	5.20472	6.00707	4.43383	9.03614	6.55953	11.6867	20.634	16.4474
430060	4	Alvorada	1	3.83142	5.05529	3.84246	4.25671	9.10194	11.4169	10.1432	8.48201	29.1013	25.3923
430160	4	Bagé	0	19.6451	11.4723	6.72948	12.945	7.47198	5.07614	6.31313	28.2841	30.9598	34.6749
430210	4	Bento Gonçalves	1	1.77936	1.75439	1.60514	3.99361	3.15457	2.13371	5.44588	14.8699	16.4706	18.2353
430310	4	Cachoeirinha	0	1.21359	0.573394	1.71723	0.597729	0	1.03734	0.517598	4.2735	8.45771	12.4378
430460	4	Canoas	1	1.45018	5.73418	7.17602	4.15628	6.10874	8.50077	16.6823	30.2177	43.105	32.6941
430510	4	Caxias do Sul	1	1.91138	3.39501	1.68833	1.82029	5.56174	10.6779	11.8899	16.1969	19.3906	18.6211
430920	4	Gravataí	0	0.572082	0.571592	0.292654	3.04321	2.83046	6.17284	9.7493	17.5585	21.4247	24.3706
431340	4	Novo Hamburgo	0	4.49871	3.4188	2.38989	0.338639	5.90429	6.26174	5.04255	2.49532	15.9772	10.8417
431410	4	Passo Fundo	1	4.47336	5.85938	2.99177	3.8432	3.81018	10.1897	19.0237	35.6286	49.5726	53.3333
431440	4	Pelotas	0	0.99552	0.761808	0	0.766479	0.701919	0.468604	2.30044	13.0944	25.2936	26.4228
431490	4	Porto Alegre	1	4.43471	4.25692	8.41011	7.75067	8.98568	12.6348	12.2093	14.1227	22.612	22.7641
431560	4	Rio Grande	1	0	1.99601	1.96155	0	3.76223	16.6534	19.8628	20.9459	31.6993	37.5817
431680	4	Santa Cruz do Sul	1	0	3.56125	4.2735	4.8376	8.64937	12.6984	11.276	13.4804	16.9096	14.5773
431690	4	Santa Maria	1	0.651254	3.31026	3.98284	4.24242	9.03955	12.6932	13.3682	18.4968	27.8232	35.1882
431870	4	São Leopoldo	1	1.34635	0.96494	1.62338	0	1.32363	5.55942	26.2136	15.6709	25.7317	23.4802
432000	4	Sapucaia do Sul	1	1.30293	1.36986	0	6.2461	6.81818	14.7213	15.1674	16.4016	16.0428	24.3072
432240	4	Uruguaiana	0	2.36742	5.66038	2.92969	4.05063	10.6275	14.9413	13.6197	27.0124	29.1709	23.5415
432300	4	Viamão	1	2.02957	1.459	2.5959	4.65405	4.51264	1.76005	6.80851	8.73362	14.0441	13.7575
500270	5	Campo Grande	1	13.519	9.12352	11.9548	9.92265	10.3488	14.4767	17.9654	19.7846	20.9399	26.2612
500320	5	Corumbá	0	22.5294	14.3778	9.57661	12.22	6.51303	7.0922	10.0908	27.0669	27.2865	10.1061
500370	5	Dourados	1	10.4364	14.142	15.2439	17.8091	8.6072	7.57986	7.57986	15.3277	19.2162	31.6056
500830	5	Três Lagoas	0	21.2766	7.41656	6.15764	8.73362	13.0017	11.6408	13.832	15.7403	24.5776	19.4572
510340	5	Cuiabá	1	2.08677	1.97937	1.60376	4.17335	3.1137	4.18837	5.33281	5.8884	5.33258	3.4615
510760	5	Rondonópolis	0	5.00313	7.13861	9.33735	7.08617	6.26021	9.27188	10.273	8.91751	8.95077	8.70214
510790	5	Sinop	0	2.56542	1.46556	3.24149	5.86224	2.72851	4.93052	4.45886	3.63372	8.83978	6.26151
510840	5	Várzea Grande	0	1.97152	0.87127	0.917642	4.98188	2.49066	3.88866	4.41678	5.72519	2.79274	2.99222
520025	5	Águas Lindas de Goiás	0	2.92887	3.64697	3.21673	3.47893	0	1.14899	2.70688	2.63939	2.0141	5.70661
520110	5	Anápolis	0	5.2146	0.76864	1.51086	2.84792	5.92534	6.1914	11.0789	8.47872	9.31481	11.9987
520140	5	Aparecida de Goiânia	0	2.06558	3.36526	3.10158	4.16667	5.50013	8.25123	7.31215	11.387	11.5942	14.7343
520800	5	Formosa	0	2.93255	1.18273	1.83599	4.67017	8.48896	2.32693	8.41279	2.25225	3.87382	8.30105
520870	5	Goiânia	1	3.91747	3.54701	3.68761	3.84731	5.0705	6.19573	8.12676	9.75143	8.70288	9.57754
521250	5	Luziânia	1	0.986842	4.53594	6.73854	4.22684	3.64359	6.07287	6.62252	7.56579	8.96168	8.34363
521880	5	Rio Verde	0	2.36686	6.4632	4.60177	7.109	2.97619	4.84966	8.19921	16.0137	12.9177	16.2876
522140	5	Trindade	0	0.63857	0	2.17865	1.61421	0.634115	2.93083	12.285	10.4568	9.30487	13.1363
522185	5	Valparaíso de Goiás	0	7.78589	6.3015	4.33088	2.79981	2.05002	2.67278	11.4754	14.2648	12.7907	8.91473
530010	5	Brasília	1	2.13162	1.85634	1.72995	2.05645	2.43874	1.8622	2.78464	3.98023	5.8974	7.04653
