# Supplementary material for: Trends of syphilis in Brazil: A growth portrait of the treponemic epidemic
Source: PLoS One. 2020 Apr 9;15(4):e0231029. doi: 10.1371/journal.pone.0231029 (PMC7145144; doi:10.1371/journal.pone.0231029)
Supplement: S3 Table — (XLSX) [file pone.0231029.s004.xlsx]

## Sheet: S3 Table
		congenital syphilis rate in 2007 to 2017 in priority and non-priority municipalities and according to regions of Brazil
COD_IBGE	Region	Name	priority municipalities	TSIFCON07	TSIFCON08	TSIFCON09	TSIFCON10	TSIFCON11	TSIFCON12	TSIFCON13	TSIFCON14	TSIFCON15	TSIFCON16
110020	1	Porto Velho	1	0.268025	0.387847	0.522944	0.865373	2.28781	3.0198	4.92887	5.91457	7.36831	6.92841
120040	1	Rio Branco	1	12.8768	5.23486	3.8238	1.39817	1.44886	2.60297	6.60483	6.98902	5.88658	2.8715
130260	1	Manaus	1	2.77681	4.01858	3.25988	2.23634	2.52163	3.30346	3.38617	3.08346	6.35303	10.1082
130340	1	Parintins	0	2.19394	3.79147	1.8596	0.464253	0.461894	0.494805	1.40647	1.45914	0.501253	1.00251
140010	1	Boa Vista	1	3.15457	1.95631	2.20003	5.79566	3.35839	5.03303	5.19685	1.77646	1.19065	1.78598
150010	1	Abaetetuba	0	1.85736	3.11742	0.739098	3.08404	1.58165	2.37154	0.788022	1.84843	1.50376	0.75188
150060	1	Altamira	0	0.474158	0.970874	1.03199	6.84932	11.5404	5.70071	9.0945	3.14027	6.01805	2.34035
150080	1	Ananindeua	0	2.68595	2.6509	2.99145	1.3577	3.32654	3.17267	2.48911	4.22603	4.16816	5.00179
150130	1	Barcarena	0	0.43535	0.437063	2.48756	4.53172	5.01505	5.35801	1.001	9.50119	10.0095	3.81316
150140	1	Belém	1	1.20562	2.2869	2.0256	1.49233	1.54679	1.59094	1.051	3.57641	6.82353	7.76471
150170	1	Bragança	1	8.2713	8.90782	12.4197	5.73698	12.8973	17.6909	11.4103	13.6054	9.12409	9.58029
150210	1	Cametá	0	1.07914	2.39398	1.114	0	0.766871	1.21065	0	1.19474	0	0.408998
150240	1	Castanhal	0	3.60685	1.40449	5.46763	2.93513	3.28162	0.946671	1.89813	1.86451	3.93939	3.0303
150420	1	Marabá	1	1.24636	0.779727	1.50744	1.40393	4.93097	7.27348	19.7382	25.936	11.0188	23.7773
150442	1	Marituba	1	5.14874	6.79502	3.07503	5.44588	15.6863	7.80781	18.0079	12.4123	15.0295	9.66184
150550	1	Paragominas	0	1.75979	3.94477	2.28415	3.81679	5.34283	1.91113	5.99101	2.89995	1.96754	3.93507
150680	1	Santarém	0	0.142653	0.141663	0.810767	0.898473	1.47471	2.00339	2.52605	4.5489	3.5524	4.4405
150810	1	Tucuruí	0	2.99914	3.31538	6.59341	6.86813	6.52681	4.39668	6.7904	8.31025	4.69263	0.469263
160030	1	Macapá	1	8.9967	7.45205	8.47266	7.20275	6.4866	8.89581	8.90985	2.85743	3.26591	6.21576
160060	1	Santana	0	0.905797	0.446229	2.41196	1.33929	0.470367	1.37237	1.32743	2.94365	3.08778	1.32333
170210	1	Araguaína	1	9.62567	5.39568	7.24876	6.72948	8.74538	5.44523	10.4405	8.4375	12.889	18.5476
172100	1	Palmas	1	4.54431	5.76784	3.91074	2.91807	4.92189	6.78973	7.45496	8.13638	10.1962	5.77145
210005	2	Açailândia	0	0.797766	1.19904	0.91954	0.477555	2.96443	4.1365	1.46628	0.969932	2.39808	1.91847
210120	2	Bacabal	0	0	0	1.07469	0	0	2.36128	0.58651	1.12108	1.7301	1.1534
210300	2	Caxias	0	0.334225	0	0	0	0.337952	1.10294	1.14987	0.393082	0	1.11111
210330	2	Codó	0	0.706964	0	0	0	0	0	0	0	0	0.934143
210530	2	Imperatriz	0	9.51032	5.78512	6.57624	6.7639	8.23955	4.39883	3.20899	4.42478	3.81098	6.09756
210750	2	Paço do Lumiar	1	0	2.6178	1.35685	0	0.634921	9.68367	4.41084	2.37812	11.831	3.94366
211120	2	São José de Ribamar	0	0.922935	2.0517	0.824063	0.40833	0.765404	3.98984	6.12311	3.83707	6.97392	3.94178
211130	2	São Luís	1	2.67499	4.87538	2.92809	1.1564	3.11203	3.87618	6.56824	6.41026	9.70702	7.35381
211220	2	Timon	1	1.75131	1.65782	3.29308	5.28103	6.93878	12.0391	19.0174	15.3298	12.5179	13.9485
220770	2	Parnaíba	1	0	0.828844	0	1.37112	1.7331	1.74444	7.89128	6.46831	10.682	6.98439
221100	2	Teresina	1	0.965466	0.142379	0.36827	1.18765	1.79392	3.04061	5.46571	6.53079	16.0275	14.3102
230370	2	Caucaia	1	4.30023	7.07643	10.0389	8.71969	11.3613	9.74901	12.8509	12.9689	10.3781	12.9726
230420	2	Crato	0	1.93611	2.30734	0	0.468165	1.42315	5.6338	6.8326	4.93274	5.0738	2.30627
230440	2	Fortaleza	1	8.66615	9.66545	12.2991	12.1888	14.2092	14.5302	14.9096	17.5154	16.5519	18.0452
230640	2	Itapipoca	0	0	0.951022	1.86567	1.41376	3.37512	2.46063	2.01207	4.81	5.54785	3.69857
230730	2	Juazeiro do Norte	0	1.1854	2.6908	1.36085	2.90768	3.98313	0.974184	1.9347	5.04929	6.46397	4.06991
230765	2	Maracanaú	1	5.6558	4.53352	4.16301	4.83092	7.54976	7.75376	9.97082	6.48479	7.49144	6.84932
230770	2	Maranguape	0	2.9304	2.18978	2.94985	4.971	7.44602	7.26216	5.71837	2.81492	5.92885	3.95257
231290	2	Sobral	0	1.849	1.93548	0.631114	2.91829	7.82963	10.1138	13.4598	11.8122	5.47866	3.74856
240325	2	Parnamirim	1	2.88832	4.43656	3.30215	4.45931	7.60679	5.66649	5.87935	6.70807	11.087	2.41022
240800	2	Mossoró	0	0	0	2.75206	3.32821	5.34623	5.76067	3.77358	2.52908	3.94477	5.67061
240810	2	Natal	1	6.03177	7.95436	7.7577	7.53377	8.60726	10.1548	8.19257	9.27331	14.3803	12.0108
250180	2	Bayeux	0	3.74532	1.37931	0.723066	5.04686	4.947	1.52788	4.30108	5.24345	12.1951	1.43472
250400	2	Campina Grande	0	0.957549	1.87032	2.02903	2.52605	4.55211	5.00081	2.7878	4.23601	4.99244	3.78215
250750	2	João Pessoa	1	3.50688	1.87091	2.00838	2.26028	3.77974	6.63599	4.8489	8.82927	10.7326	8.29336
251080	2	Patos	0	1.86567	1.20846	0	0.658328	1.97628	1.30293	0	0	0.628931	0
251370	2	Santa Rita	1	2.90557	2.15983	6.42792	2.29358	2.51783	4.43066	4.48229	10.1351	7.94021	0.467071
260290	2	Cabo de Santo Agostinho	1	3.7112	0.630517	0.934288	2.10716	1.16077	2.73898	6.72711	8.54972	9.35708	10.5644
260345	2	Camaragibe	1	3.63306	2.62467	3.29102	2.33318	4.31965	5.56745	8.90585	9.26672	7.64895	15.7005
260410	2	Caruaru	0	4.38095	2.88757	1.69523	1.94856	2.74826	3.76682	2.80161	5.92541	3.23625	6.47249
260600	2	Garanhuns	0	0	0.402576	0.820008	0.414938	0.417711	0	0.424628	0.847458	1.60707	5.22298
260680	2	Igarassu	1	1.45455	1.36519	0	4.35098	5.43478	9.90753	9.17431	12.4703	8.65052	12.6874
260790	2	Jaboatão dos Guararapes	1	4.48526	1.19526	4.24534	5.43232	6.87057	6.39659	9.06189	15.0728	12.934	14.1279
260960	2	Olinda	1	11.7489	7.65391	8.29268	11.1444	13.2063	16.8193	14.1219	18.1878	17.8658	23.0632
261070	2	Paulista	0	7.27476	3.19829	6.98737	7.46269	12.6159	9.45039	10.1597	11.6198	11.1369	15.7773
261110	2	Petrolina	1	3.45266	1.31777	1.28724	1.68161	1.57895	4.34179	8.29876	8.41646	7.58495	5.61286
261160	2	Recife	1	11.975	9.38862	8.78205	9.95596	13.4576	12.2388	18.079	19.5269	22.904	20.9601
261370	2	São Lourenço da Mata	1	0	2.6178	1.39373	2.73411	2.72294	5.69981	12.3602	6.83761	11.0926	12.2019
261640	2	Vitória de Santo Antão	0	3.4163	1.80099	2.89157	2.51509	0.574383	3.76648	2.50125	5.73066	8.13397	13.3971
270030	2	Arapiraca	0	0.755668	0.803213	0.245098	0.789474	1.56413	1.31234	2.37844	1.23001	2.37869	1.42721
270430	2	Maceió	1	3.97359	5.41516	5.06735	7.56529	11.1858	14.9264	14.8299	14.779	12.3409	9.31996
280030	2	Aracaju	1	1.97855	3.74026	4.49484	5.12437	6.3642	12.5867	10.3478	10.8492	7.34838	8.27986
280480	2	Nossa Senhora do Socorro	1	4.67458	2.36646	6.18557	6.25	9.97862	10.2113	21.3904	24.2569	22.0703	14.9207
290070	2	Alagoinhas	0	0	0	0.471921	0.940291	2.59628	0.45106	1.33749	0.848536	2.45902	5.32787
290320	2	Barreiras	0	1.50754	0.795545	0.765404	0.771307	1.08853	0.40032	1.15119	2.18739	6.04002	4.53001
290570	2	Camaçari	1	0.249875	1.20948	1.7762	1.67665	3.30033	8.89423	8.22175	8.79223	8.29876	6.98843
291072	2	Eunápolis	0	0	0.486381	0.522466	0.537634	0.531632	0	1.18064	4.69208	7.79944	5.57103
291080	2	Feira de Santana	0	0.595522	1.15674	2.32661	3.39703	2.32509	1.67347	5.71244	6.82453	8.21256	10.3382
291360	2	Ilhéus	0	0.324886	0.657246	9.75446	9.15493	7.34009	7.19697	0.397298	0.393701	6.76482	3.18345
291480	2	Itabuna	0	1.20627	0.604595	1.1655	0.298063	0.874381	0.622665	0.927931	3.17965	7.03775	5.11836
291800	2	Jequié	0	0	0	0.83647	0.84674	2.81577	3.84025	5.07614	8.06761	5.78258	5.78258
291840	2	Juazeiro	0	1.94128	1.01963	0.955566	2.27273	3.44462	2.81546	6.51956	6.83198	5.42373	8.81356
291920	2	Lauro de Freitas	0	2.24803	1.44823	2.15517	3.04465	2.37853	3.89231	4.914	4.26309	8.77458	12.4054
292400	2	Paulo Afonso	0	1.08519	2.54712	0.51573	2.19539	2.57069	0.527148	1.11483	4.33839	9.05433	5.5332
292530	2	Porto Seguro	1	12.9972	9.24437	4.42122	0.81367	3.861	7.07155	8.41043	7.01754	9.03614	7.15361
292740	2	Salvador	1	2.07397	2.04312	1.34391	2.60796	5.02768	6.59258	10.3687	11.1517	13.0742	15.831
293070	2	Simões Filho	0	1.41243	2.36742	1.41777	1.01833	5.59512	4.30802	3.53893	2.70563	9.78261	7.06522
293135	2	Teixeira de Freitas	1	0.395101	0	9.22583	7.45683	7.13481	6.99301	7.33591	13.5849	18.2292	29.0179
293330	2	Vitória da Conquista	0	0.941265	4.81571	5.78574	3.22642	1.85117	3.23933	3.05111	2.60853	4.33369	3.61141
310350	3	Araguari	0	0	0	0	0.734754	0	2.80702	0	2.16294	6.73854	12.8032
310560	3	Barbacena	0	0	0.669344	0.672495	1.98151	4.12088	5.5905	5.44588	3.38295	8.65513	5.32623
310620	3	Belo Horizonte	1	1.70296	1.83303	1.42575	2.37583	2.31562	4.85618	5.54476	7.43729	9.07107	9.35162
310670	3	Betim	0	1.26331	3.95393	2.79378	1.66223	2.44658	2.45459	3.60219	5.5325	5.26805	6.50759
311830	3	Conselheiro Lafaiete	0	0	0	0	0	0	0	0	1.7311	0	1.13122
311860	3	Contagem	0	1.98708	2.45881	2.58331	1.57671	0.475568	0.798631	2.39017	3.93082	7.92411	8.14732
311940	3	Coronel Fabriciano	0	0	0	0	0	0	6.80735	0.716846	10.5337	7.65484	9.04662
312230	3	Divinópolis	0	0	0.382555	0.39968	1.17142	0.38625	0.755572	4.50113	4.74626	3.75516	6.38378
312770	3	Governador Valadares	1	0.789681	1.0518	3.73563	3.24851	3.34362	5.86042	7.46866	11.2867	16.1571	9.44569
312980	3	Ibirité	0	0.829187	0.398724	1.24327	0.760167	0.379075	1.52323	1.49589	5.0743	7.65585	10.5724
313130	3	Ipatinga	0	0.907441	0	0.292569	0	0.569801	2.32558	2.7414	3.8382	9.21522	8.32342
313170	3	Itabira	0	0	0	0	0	0	0	0	1.16686	0.567859	2.27144
313670	3	Juiz de Fora	1	0.323311	0.324675	0.949217	0.482315	1.68376	4.56151	5.38876	9.01034	10.116	9.81851
314330	3	Montes Claros	0	0.34662	0.193461	0.170648	0	0.532198	0.857486	0.866551	1.11164	2.8454	2.52924
314390	3	Muriaé	0	0	0	0	0	0	0.750188	0	0	0	0.718391
314790	3	Passos	0	2.18659	0.727802	0	0	0.68306	3.25945	2.16294	2.03114	11.9972	5.64573
314800	3	Patos de Minas	0	0	0.607165	0	0	0.595948	1.19261	1.18343	0.542594	0	1.05042
315180	3	Poços de Caldas	0	0	0	0	2.94985	4.04654	5.44554	1.01523	1.97922	1.44998	4.34993
315250	3	Pouso Alegre	0	0.62422	0	0	0	1.16009	1.08992	3.18302	5.58092	9.36422	6.89995
315460	3	Ribeirão das Neves	1	0.476077	0.968289	1.85658	2.72727	5.03392	3.79827	4.77972	6.26263	10.728	10.728
315670	3	Sabará	1	2.31884	1.75336	1.75029	1.13895	0.58309	6.58256	3.89538	4.85175	14.9254	11.0558
315780	3	Santa Luzia	1	1.32319	3.04672	1.9151	0.65445	1.54703	4.05996	5.5607	10.5198	13.2869	11.7052
316720	3	Sete Lagoas	0	0	0	1.81686	0.720461	2.54545	2.40881	4.08998	5.01672	7.37018	7.03518
316860	3	Teófilo Otoni	1	0	0.451875	0	1.07991	5.92593	3.89755	8.77193	9.76362	14.0406	15.0806
316990	3	Ubá	0	0	0	0	0	0	0	4.51467	6.08365	2.84698	6.40569
317010	3	Uberaba	0	0.265111	0.807754	0.270343	1.05125	1.50981	1.73654	1.43988	3.03242	9.00293	9.67815
317020	3	Uberlândia	0	1.86753	0.857738	1.318	0	1.39649	2.15322	2.88696	3.69432	4.02601	3.92278
317070	3	Varginha	0	0	0	0.623053	1.20846	0	2.48293	3.14663	4.0253	2.89687	0.579374
317120	3	Vespasiano	1	0.693001	3.41763	2.99177	0.62461	4.98132	5.95238	7.11549	7.55287	18.4645	24.2954
320120	3	Cachoeiro de Itapemirim	0	2.6178	0.36245	1.41743	1.88182	2.16841	5.76784	6.65927	6.50908	9.08174	21.5271
320130	3	Cariacica	1	5.59147	3.79769	1.87107	4.88051	4.32181	8.95077	9.81836	9.46671	9.58773	18.2167
320150	3	Colatina	0	0.757002	0.70028	0.723589	0	3.28084	5.72246	2.06754	1.30548	1.1976	1.79641
320240	3	Guarapari	1	3.20307	1.37174	0	1.94932	6.07903	5.13479	4.27611	5.11654	22.8723	17.0213
320320	3	Linhares	1	13.7398	7.5522	8.48214	7.5	6.66945	2.96485	7.75194	7.87402	15.3616	5.99475
320490	3	São Mateus	1	0	0	0.573066	1.76991	1.15274	3.43249	5.19931	7.08061	9.2291	8.68621
320500	3	Serra	1	4.06382	1.36674	1.58937	3.35242	4.43668	7.67196	6.86761	7.51515	10.6422	8.10255
320520	3	Vila Velha	1	3.21601	2.76769	3.80294	3.43643	3.24202	7.23356	7.75675	11.4569	10.4822	17.071
320530	3	Vitória	1	4.7372	1.36737	1.79654	4.37158	6.75087	7.10637	12.6691	9.57336	11.9479	13.8681
330010	3	Angra dos Reis	0	2.42718	0.823045	0.407498	0.403877	0.396354	1.85322	0.753864	2.11416	5.22284	6.26741
330020	3	Araruama	0	0.664452	0.675219	0.677507	0.635728	1.2987	3.70599	0.619579	5.37956	6.96864	6.96864
330040	3	Barra Mansa	0	1.28866	0	0	0.444247	0.420698	0.829876	2.27583	3.7422	4.62963	5.05051
330045	3	Belford Roxo	1	5.92368	5.20247	5.22768	3.92762	4.74898	5.96105	10.3585	9.66688	12.7405	17.0722
330070	3	Cabo Frio	0	5.90164	3.42936	1.70707	2.21729	1.66556	2.07612	3.5791	5.79622	3.55412	0.323102
330100	3	Campos dos Goytacazes	0	0.547345	0.804505	0.504796	0.581226	0.332171	0.453721	0.269397	0.506907	1.57978	2.67347
330170	3	Duque de Caxias	1	7.12785	3.55065	7.57518	8.15283	10.2337	11.5402	14.1126	16.3709	17.4289	20.9844
330190	3	Itaboraí	1	2.59815	1.81543	1.88739	6.08	5.32072	6.69578	6.34249	12.7212	19.4259	15.9467
330200	3	Itaguaí	0	2.94464	1.69492	1.72612	7.95455	2.11082	4.25758	2.62055	1.65289	6.78143	3.12989
330240	3	Macaé	0	3.48432	3.28623	0.877706	1.38389	1.41163	2.64901	0.990589	3.11452	6.12341	4.94583
330250	3	Magé	1	0.88054	0.867052	2.693	2.15186	4.36808	12.3804	20.753	12.6086	17.0143	11.2514
330270	3	Maricá	1	0.71582	0.713776	1.41643	3.50385	7.62301	5.61097	3.69914	7.67965	16.4544	7.96178
330285	3	Mesquita	1	3.71134	5.71429	4.77223	7.73861	9.20649	6.48298	3.82995	9.92366	10.2311	16.2941
330320	3	Nilópolis	1	1.88147	4.62749	8.32948	9.16104	12.7479	12.5362	3.95257	15.1731	11.3101	10.3676
330330	3	Niterói	1	5.98106	7.52257	10.5105	7.71036	9.13391	11.3444	12.1252	14.0693	21.0657	20.601
330340	3	Nova Friburgo	0	3.36215	0.856531	0.432339	0.421408	3.09461	0.451264	0	4.71032	2.70636	2.70636
330350	3	Nova Iguaçu	1	5.45199	5.81951	6.69042	7.76063	11.2115	15.8171	19.734	16.0613	8.60558	16.6534
330390	3	Petrópolis	0	7.19068	5.43901	5.57244	4.71204	5.63092	2.67523	2.90775	7.55287	4.8004	1.76857
330414	3	Queimados	1	0	3.40861	2.06697	6.93541	4.54358	12.7362	21.4737	14.2508	12.8845	18.2876
330420	3	Resende	1	1.90355	1.20555	4.64576	4.24242	9.46186	14.637	12.1177	11.0926	12.6932	15.4525
330452	3	Rio das Ostras	0	2.70088	5.28479	0.527148	0	0.524659	7.22892	8.48214	5.9322	4.1876	8.37521
330455	3	Rio de Janeiro	1	7.27656	9.60616	9.76678	11.0066	17.4848	18.8102	17.3509	16.835	15.4145	11.0261
330490	3	São Gonçalo	1	5.65671	4.18768	3.84817	3.89002	4.71334	8.97468	13.8707	16.3617	20.8266	29.3026
330510	3	São João de Meriti	1	16.0023	12.7737	18.2431	6.55888	4.92041	9.08704	20.6246	16.2694	20.8304	18.5476
330580	3	Teresópolis	0	4.30108	2.66904	0.446229	4.09091	2.69058	7.60286	4.66695	4.36491	3.39127	3.39127
330630	3	Volta Redonda	0	1.83542	0.619003	0	0.307977	1.49835	0	0.884956	0.30581	3.1986	4.36173
350160	3	Americana	0	2.37718	1.14811	0.796178	0.769231	0.785238	1.81028	2.63455	3.34946	2.7894	1.3947
350280	3	Araçatuba	0	0	0.432713	1.91022	2.27273	0.430478	0	0.874126	0	1.61878	1.61878
350320	3	Araraquara	0	2.1097	0.830565	4.8	3.5545	1.94628	5.10949	4.07106	4.78469	10.1488	6.08931
350330	3	Araras	0	0	0	1.30976	0	0.654879	0.641849	0.66357	1.23001	1.24766	1.24766
350410	3	Atibaia	0	0	0	0.537346	1.02459	0.54407	2.49128	2.94118	7.61035	6.2201	4.30622
350550	3	Barretos	0	0.71582	2.6936	1.92308	2.85919	2.02156	2.69179	4.01875	1.93673	2.46457	1.84843
350570	3	Barueri	0	1.45078	0.621375	0.763068	0.550863	0.547945	0.879972	1.2094	1.80278	0.882457	1.23544
350600	3	Bauru	1	0.228258	0.447027	0.232019	2.48363	2.34542	5.45874	14.5198	21.4271	20.854	26.2165
350650	3	Birigui	0	0	0	0	0	1.41044	0.695894	1.37836	3.27011	11.6883	7.14286
350750	3	Botucatu	1	0	0.574713	1.18203	2.43309	9.98825	11.8343	15.1057	12.7864	18.4114	16.3072
350760	3	Bragança Paulista	0	1.00705	0.480538	0.960154	0.487092	0.477783	0	1.95408	2.71003	2.21435	2.21435
350950	3	Campinas	0	1.72377	1.31397	0.945307	2.93255	1.69285	2.11528	3.90981	4.43833	5.18647	5.30995
351050	3	Caraguatatuba	0	0	4.16667	1.94049	1.33333	5.64617	1.89994	0.648088	1.23839	2.25989	6.21469
351060	3	Carapicuíba	0	1.96672	0.756544	0.759763	0.887837	1.76939	1.72414	1.72985	3.10034	8.68726	7.30833
351110	3	Catanduva	0	0	0	0	0	0.69541	1.33869	0.740192	0.694444	0.705716	0.705716
351300	3	Cotia	0	0.943693	0	0.567537	0.539811	0.79639	1.01678	1.72032	1.87838	1.34831	1.79775
351350	3	Cubatão	1	0.520291	2.5025	4.78978	3.22061	2.61917	6.54912	6.34921	10.0158	13.5841	21.9436
351380	3	Diadema	0	2.37636	3.99882	3.01069	4.63555	6.33988	6.6615	5.8535	7.66583	7.9466	4.76796
351500	3	Embu das Artes	0	0.908678	0.225428	0.677507	3.3098	1.74863	2.84588	2.62009	10.0546	7.02679	11.8577
351570	3	Ferraz de Vasconcelos	0	1.08617	0.3367	1.06762	1.04858	0.678426	1.7135	2.77296	8.65801	6.25586	4.06631
351620	3	Franca	0	0	0.21427	0.879894	0.885347	0	0.223814	0.862999	1.0352	0.203625	0.610874
351630	3	Francisco Morato	0	1.49645	0	0	0.368053	2.14133	1.41193	2.03528	1.95631	3.85356	10.2762
351640	3	Franco da Rocha	0	0.49554	0.519211	0.493827	0.461894	1.43541	4.69043	0.484027	2.67499	6.75676	7.17905
351840	3	Guaratinguetá	0	0	0.638978	0	0.685401	1.39665	0.70028	1.41844	0.653595	4.79124	0.684463
351870	3	Guarujá	1	0	0.208203	0	0	0.419375	2.43063	3.01919	1.92555	15.5724	7.36532
351880	3	Guarulhos	0	2.8312	2.56261	2.36841	3.42081	2.44311	4.24144	4.17351	5.8783	5.96012	7.43894
351907	3	Hortolândia	0	0.847458	0.38835	1.12952	1.45826	1.42298	2.36967	4.35219	1.32231	2.83912	2.52366
352050	3	Indaiatuba	0	0.385505	0	1.0803	2.14823	3.9469	5.00835	6.05042	6.73509	6.4082	4.48574
352220	3	Itapecerica da Serra	0	0	2.43478	0.354359	1.08382	3.84347	4.03633	3.41413	6.18344	9.05292	9.40111
352230	3	Itapetininga	1	2.28728	2.30203	0	0.47619	0.46729	6.15822	13.4508	11.6877	6.25559	1.78731
352250	3	Itapevi	0	1.3089	1.06809	0.525624	1.3048	5.4672	5.52209	9.48444	2.08237	2.68216	5.36433
352310	3	Itaquaquecetuba	1	1.46386	1.6599	2.41815	1.87196	4.52489	6.49906	8.18815	9.47316	13.0977	11.0462
352340	3	Itatiba	0	0.795545	0.780031	1.57853	1.45879	0.673854	0	2.65957	0	0.672495	3.36247
352390	3	Itu	0	0	0.4363	0.444247	0	1.26529	0.80289	1.26582	1.21163	1.21507	0
352440	3	Jacareí	0	0.323415	0.322789	0	0	1.85586	3.0553	6.2461	7.37246	6.04595	8.76663
352500	3	Jandira	0	0.617284	0.590319	0.614251	0.607165	2.3571	2.30814	4.63231	1.08284	2.08225	4.68506
352530	3	Jaú	0	0	0	0.59988	0	0.592768	0	0.62461	0	0.562114	4.49691
352590	3	Jundiaí	0	0.402414	0.198334	0.195389	0.965997	0.373065	0.372648	0.548546	1.66512	1.71762	3.60701
352690	3	Limeira	0	0.282965	0.28177	0.283286	0.285307	1.42857	4.42111	3.98633	3.6061	4.71567	6.93481
352900	3	Marília	0	0.374813	1.48588	0.728067	0	0.692042	1.0084	4.02145	5.14933	6.90335	11.1769
352940	3	Mauá	0	2.09948	1.841	0.870474	1.38241	1.50326	3.74404	2.93103	3.26517	4.4791	7.13338
353060	3	Mogi das Cruzes	0	0.519931	0.162285	0.49743	0.680504	3.74776	1.1041	0.989446	4.35063	4.87656	5.33374
353070	3	Mogi Guaçu	0	1.10011	1.72315	0.565291	4.90463	3.08642	6.74274	8.35509	4.65357	4.65116	4.65116
353440	3	Osasco	0	2.33842	2.20609	1.53625	1.81298	2.18154	4.80215	4.25285	2.17432	6.08427	3.26916
353470	3	Ourinhos	1	5.90406	7.89663	1.32802	2.02977	4.14079	9.7561	9.94318	20.4082	8.54701	7.12251
353800	3	Pindamonhangaba	0	0.953289	0.954198	0.481696	0	0	0	0	0	1.287	5.57701
353870	3	Piracicaba	0	0.41606	0.197746	0.409333	0.422297	0.829876	0.979624	1.13679	1.29342	1.66328	2.40251
353980	3	Poá	0	1.65746	0	0.574383	0.58651	0.60024	1.73812	2.36128	6.30011	7.33048	2.44349
354100	3	Praia Grande	1	0.772201	0.771407	1.56128	1.78208	4.61361	8.36347	10.7426	11.3869	13.0425	13.942
354140	3	Presidente Prudente	0	0.737191	1.12402	1.88395	1.50094	2.70688	1.51976	2.63356	3.125	8.61178	6.20048
354330	3	Ribeirão Pires	0	0	0.687285	0.683995	0	1.34953	2.01613	1.38504	2.13675	1.38793	5.5517
354340	3	Ribeirão Preto	0	1.37043	0.782473	0.381194	1.59686	1.67604	2.78046	6.21194	7.76541	7.01834	5.77315
354390	3	Rio Claro	0	0.439947	0	1.70285	1.28755	0.822368	2.38284	2.99914	5.50964	5.82524	6.21359
354520	3	Salto	0	2.12465	1.41143	0.710227	3.58166	0.736377	1.94805	1.27877	4.48143	1.80397	4.81058
354580	3	Santa Bárbara d'Oeste	0	0.469925	0.459348	0.449035	0	0.436681	2.58176	0.904159	3.00558	0.410678	2.05339
354730	3	Santana de Parnaíba	0	0.670241	0	0.607533	0.569152	2.15866	1.01368	2.43546	0.458295	0.448029	4.48029
354780	3	Santo André	0	1.5083	1.82108	0.219106	0.324219	0.783524	1.09063	2.12504	3.38687	5.07669	3.45647
354850	3	Santos	0	2.97619	2.30282	1.83225	2.03749	4.05351	3.8214	6.63583	6.06535	7.98036	5.52486
354870	3	São Bernardo do Campo	0	0.541077	1.69628	1.09121	1.46924	2.18301	2.37703	2.19599	3.19801	6.48774	5.24351
354880	3	São Caetano do Sul	0	1.21729	1.80723	2.95508	0.610501	0	1.17028	0.604595	0	1.0989	0.549451
354890	3	São Carlos	0	2.77778	2.11491	1.74886	2.11939	3.08748	4.05954	6.97674	9.42507	6.4915	6.80062
354980	3	São José do Rio Preto	0	1.23839	0.603015	0.961169	3.443	5.35988	7.69375	10.0784	10.3968	5.78035	5.60518
354990	3	São José dos Campos	0	3.58543	2.39913	0.766871	2.4904	2.07641	1.57068	1.56986	3.62282	7.13703	6.52529
355030	3	São Paulo	1	2.06982	2.36028	2.36207	3.14464	3.75098	4.05903	5.01194	5.63012	5.87591	6.49413
355100	3	São Vicente	0	1.33004	0.576037	0.983091	2.78275	4.22671	7.08691	6.30252	8.47294	6.95518	14.1036
355170	3	Sertãozinho	0	0	0.640205	0.608273	1.23916	0	0.589275	1.84957	0.556793	2.86205	2.86205
355220	3	Sorocaba	0	0.373459	0.629485	0.755858	1.56194	1.52082	2.7603	2.08516	2.30947	1.37624	5.50498
355240	3	Sumaré	0	0.777403	1.0992	1.10558	1.60686	1.06326	3.59435	4.1333	5.38876	4.17588	5.64972
355250	3	Suzano	0	1.18821	0.710395	0.988875	0.713097	1.14995	1.59272	1.14943	3.73544	5.37519	8.38529
355280	3	Taboão da Serra	0	1.80018	1.58766	0.45527	1.77305	0.894254	3.73462	4.17766	5.88854	7.01829	8.08167
355400	3	Tatuí	0	0	0	0.646831	0.606061	1.17647	2.84738	0.587889	2.2309	1.71527	2.85878
355410	3	Taubaté	0	0.269687	0.267881	0.781861	0.527426	2.53678	3.03721	6.7731	7.87589	9.42694	13.1481
355620	3	Valinhos	0	0.780031	0.769231	0	0.763359	2.29358	2.99401	2.886	0.706215	1.94932	1.94932
355650	3	Várzea Paulista	0	0.626566	0	0.59952	1.14351	0	1.16482	0	0	0.539374	0.539374
355700	3	Votorantim	0	0	3.125	1.94426	0.607533	1.80288	1.18203	0.598444	1.77725	1.14613	0.573066
410040	4	Almirante Tamandaré	1	1.69587	0	0	4.87541	10.6895	10.6045	7.80031	3.65726	13.3202	13.3202
410140	4	Apucarana	0	0	0	0	0	0	0	8.7822	6.09756	10.0223	6.68151
410150	4	Arapongas	0	0	0	0	0	0	1.30463	0.60241	1.20773	0.614251	7.98526
410180	4	Araucária	0	0	0	1.49254	0.957396	2.66785	2.62582	6.42123	3.65112	5.28455	3.25203
410420	4	Campo Largo	0	0.672043	0	0	0.589275	1.16891	1.72018	0	0	0.542594	3.79816
410480	4	Cascavel	0	0.721848	0.959003	0.486027	0.453926	1.37237	2.93123	1.72191	1.22449	4.19463	2.72651
410580	4	Colombo	0	0.82282	0.284091	3.03197	2.44499	2.40964	5.74863	5.18941	5.49738	7.00571	4.92994
410690	4	Curitiba	1	1.80483	1.02649	1.40743	2.09114	3.32686	3.46904	4.01091	5.52085	6.32498	5.91692
410830	4	Foz do Iguaçu	0	0.431034	0	0	0	0.231911	0.910747	1.59635	2.22173	3.46661	4.39103
410940	4	Guarapuava	0	0.356888	0	0.359454	0	0	0	1.43113	1.36799	0.335121	1.00536
411370	4	Londrina	0	0.757232	1.51103	2.51442	1.8797	1.70891	3.49455	5.55942	4.40893	7.1962	8.28242
411520	4	Maringá	0	0	0	0.224467	0	0	0.418235	1.62437	2.23486	5.70081	6.48712
411820	4	Paranaguá	0	0.423549	0	2.06526	0.861326	3.3389	7.87728	3.7594	5.41441	7.69542	7.69542
411915	4	Pinhais	0	0.567537	0.517598	1.66297	3.11365	3.66109	2.49252	1.97824	1.4171	4.10023	9.5672
411990	4	Ponta Grossa	0	0	0.805153	0	0	0.582072	0.76089	0.962279	0.718262	1.30233	0.930233
412550	4	São José dos Pinhais	0	0.247586	0.462321	0.461361	0.219829	0.665779	1.6835	4.78946	9.50165	8.86176	18.5112
412770	4	Toledo	0	0.705219	1.94932	0	0	0	1.09649	2.63296	3.00752	0.977995	1.46699
412810	4	Umuarama	0	0.819672	0.718907	0	0	1.39665	0.724113	0	0	0	0
420200	4	Balneário Camboriú	0	0.71582	2.24215	2.19459	0.749625	3.80518	5.16987	3.46741	1.95312	1.24456	1.24456
420240	4	Blumenau	0	0	0	0	0	0.236967	0	0.234302	0.669643	1.33008	0.886721
420290	4	Brusque	0	0	0	0	0	0	1.31062	2.46154	3.0175	2.89017	1.7341
420420	4	Chapecó	0	0	0	0.359195	0	0.351741	0.998004	3.45586	4.27742	11.5976	12.1774
420460	4	Criciúma	0	0	0.395257	0	0.394011	0.365497	0	1.06686	1.3947	3.07692	3.4188
420540	4	Florianópolis	1	1.80723	0.749204	1.33741	1.8875	2.20183	2.54777	8.17052	10.3217	8.47596	9.45395
420820	4	Itajaí	0	6.21601	3.71333	4.16509	5.13008	4.86449	1.9802	4.95376	5.72462	3.3604	5.60067
420890	4	Jaraguá do Sul	0	0	0	0	4.25532	1.77462	2.5718	1.2987	3.73754	9.13061	3.57285
420910	4	Joinville	0	0	0	0	0	0.896861	0.380421	1.52905	1.86035	3.92764	4.52273
420930	4	Lages	0	0	0	0	0	0	0	0	0	5.76606	24.2998
421190	4	Palhoça	1	0	0	0	1.98906	1.40056	3.06078	5.84307	8.91049	14.3078	11.9876
421660	4	São José	1	0	0.734214	1.38793	2.12014	1.70532	3.68139	5.24762	6.00126	12.8589	9.86842
430060	4	Alvorada	1	6.06641	6.00316	7.68492	8.51343	6.06796	12.8806	11.3365	4.67973	10.271	11.4123
430160	4	Bagé	0	0.633714	0.637349	0	0	0.622665	0	0	1.25707	3.09598	1.23839
430210	4	Bento Gonçalves	1	0	0	0	0	0	1.42248	3.40368	4.95663	11.7647	9.41176
430310	4	Cachoeirinha	0	3.03398	2.29358	2.28964	2.39091	4.5977	5.70539	5.17598	2.37417	5.97015	10.9453
430460	4	Canoas	1	1.65734	1.63834	8.23132	3.94846	6.51598	7.72798	6.56045	21.2087	26.6667	26.6667
430510	4	Caxias do Sul	1	2.43267	2.54626	3.37667	3.80606	4.13157	6.47144	10.169	7.94269	13.3887	14.7738
430920	4	Gravataí	0	0.286041	1.42898	1.75593	3.04321	3.67959	4.20875	4.45682	5.85284	9.64114	8.5699
431340	4	Novo Hamburgo	0	0.642674	3.76068	2.04848	0.677277	6.83654	5.63557	3.78191	7.79788	7.13267	6.84736
431410	4	Passo Fundo	1	1.62668	3.125	4.48766	3.07456	3.11742	9.13563	11.8449	20.8976	21.8803	31.1111
431440	4	Pelotas	0	0.99552	1.77755	0.492854	0.255493	0	0.234302	0.460087	7.58098	10.6143	15.131
431490	4	Porto Alegre	1	6.06265	6.19679	9.85644	11.6806	14.7471	16.3328	18.4407	21.7312	29.6593	29.1523
431560	4	Rio Grande	1	0.773694	1.59681	1.96155	0.394322	3.386	9.11975	9.75081	11.1486	10.7843	18.6275
431680	4	Santa Cruz do Sul	1	0.726216	0.712251	2.849	3.45543	2.66134	5.71429	11.8694	8.57843	7.58017	5.8309
431690	4	Santa Maria	1	0.325627	1.20373	2.45098	3.93939	4.80226	8.55408	9.00901	9.10159	16.6394	18.8216
431870	4	São Leopoldo	1	1.68294	0.321647	0.649351	1.35593	4.63269	7.6442	13.9159	14.0385	13.1875	15.7607
432000	4	Sapucaia do Sul	1	1.30293	0	0	1.24922	0	8.4122	9.41423	10.4374	4.86145	10.209
432240	4	Uruguaiana	0	1.42045	2.83019	0.976562	1.51899	3.54251	2.66809	2.09534	7.56348	7.16479	10.7472
432300	4	Viamão	1	4.34909	4.66881	4.03807	8.37729	7.8219	10.8536	13.9007	16.5939	23.7891	26.082
500270	5	Campo Grande	1	1.87312	2.33936	3.958	3.04711	3.9862	6.49974	6.49967	6.19587	7.11818	8.08569
500320	5	Corumbá	0	0.512033	0.495786	0	0	0	0	1.51362	0.984252	1.51592	1.51592
500370	5	Dourados	1	0.632511	4.39975	1.21951	2.68817	0.521648	3.24851	5.68489	7.92812	14.4121	23.0088
500830	5	Três Lagoas	0	0	0	0	0	1.69587	1.10865	1.02459	0	1.02407	1.02407
510340	5	Cuiabá	1	3.95387	3.33368	1.71068	2.03317	1.30575	4.08622	5.72783	6.35573	7.85855	2.71307
510760	5	Rondonópolis	0	0.938086	1.48721	0.60241	5.10204	2.99401	1.90892	5.67721	4.45876	3.48086	4.97265
510790	5	Sinop	0	0	0.48852	1.62075	1.46556	0.454752	1.79292	1.21605	1.81686	4.78821	4.78821
510840	5	Várzea Grande	0	1.75246	1.08909	1.14705	0.905797	0.622665	3.684	4.01526	4.38931	4.78755	2.19429
520025	5	Águas Lindas de Goiás	0	2.51046	2.55288	2.01045	4.63858	5.54939	6.12792	7.73395	4.94886	4.69956	6.37798
520110	5	Anápolis	0	0.401123	0.76864	1.322	0.759446	1.18507	1.41518	2.89756	3.91326	1.57878	4.42059
520140	5	Aparecida de Goiânia	0	0.129099	0	0.387697	0.390625	0.89537	1.47783	2.14322	2.42277	5.7971	6.52174
520800	5	Formosa	0	0.58651	1.18273	0	0	1.13186	0.581734	1.1217	0.563063	1.66021	1.10681
520870	5	Goiânia	1	0.208932	0.462654	0.252576	0.19986	0.820939	0.70406	1.49823	3.00379	3.67358	4.11091
521250	5	Luziânia	1	2.63158	4.53594	2.35849	4.22684	4.6373	3.37382	5.67644	9.86842	10.5068	10.1978
521880	5	Rio Verde	0	0	0	1.06195	0.338524	0.330688	0	1.82205	5.14727	10.1095	8.98624
522140	5	Trindade	0	0	0	1.45243	0	0	0.586166	2.457	6.60429	3.28407	4.92611
522185	5	Valparaíso de Goiás	0	4.86618	6.3015	2.59853	3.73308	3.69004	2.29095	3.68852	5.85223	8.91473	9.30233
530010	5	Brasília	1	1.74611	1.5394	1.54785	2.10165	2.73784	2.85077	3.36852	3.89079	4.35801	4.68323
