# Supplementary material for: Trends of syphilis in Brazil: A growth portrait of the treponemic epidemic
Source: PLoS One. 2020 Apr 9;15(4):e0231029. doi: 10.1371/journal.pone.0231029 (PMC7145144; doi:10.1371/journal.pone.0231029)
Supplement: S4 Table — (XLSX) [file pone.0231029.s005.xlsx]

## Sheet: S4 Table
		syphilis in pregnancy and congenital syphilis in 2007 to 2017 in priority and non-priority municipalities and according to regions of Brazil
COD_IBGE	Region	Name	priority municipalities	GESCON07	GESCON08	GESCON09	GESCON10	GESCON11	GESCON12	GESCON13	GESCON14	GESCON15	GESCON16	GESCON17
110020	1	Porto Velho	1	0.5	1	3.25	1.85714	2.25	1.85185	1.65909	2.2963	1.40299	1.69841	0.923077
120040	1	Rio Branco	1	0.208791	0.459459	0.72	1.77778	4.7	2	1.08511	2.77551	4.7561	11.3	7.91667
130260	1	Manaus	1	1.03846	0.863636	1.29457	1.48864	1.45098	1.52206	2.00709	2.48485	2.62082	2.53738	1.77778
130340	1	Parintins	0	2	1.125	3.25	15	11	7	2	1.66667	7	1.5	1.5
140010	1	Boa Vista	1	0.789474	1.83333	1.46154	0.371429	0.666667	1.65625	2.09091	4.41667	10.75	8.41667	1.63636
150010	1	Abaetetuba	0	0.8	0.666667	3	2.625	2	1	2.5	2.2	5.5	1.5	0
150060	1	Altamira	0	3	1.5	3	2.07143	1.47826	2.75	1.6087	4.33333	2.22222	5.57143	2.5
150080	1	Ananindeua	0	0.0769231	0.346154	0.214286	0.230769	1.06452	1.19231	1.9	1.74286	2.91429	2.40476	1.18182
150130	1	Barcarena	0	3	13	3.2	1.55556	1.3	1.36364	8.5	1.2	1	1.75	5
150140	1	Belém	1	0.517241	0.672727	0.978723	1.42424	1.02941	1.05882	1.08696	1.11688	1.82759	1.59394	1.9
150170	1	Bragança	1	0.35	0.347826	0.275862	0.461538	0.321429	0.263158	0.64	0.28125	0.4	0.952381	0.75
150210	1	Cametá	0	0	0	1	0	1.5	1.66667	0	1.33333	0	2	6.5
150240	1	Castanhal	0	0	0.2	0.315789	1.9	1.09091	6.66667	1.66667	3.16667	1.30769	0.9	1.25
150420	1	Marabá	1	15.3333	12.5	5	7.71429	3.4	2.22857	1.26531	1.43609	2.4386	1.3252	1.19318
150442	1	Marituba	1	2.22222	0.916667	0.6	1	0.708333	0.615385	0.15625	0.478261	0.714286	1.05556	1
150550	1	Paragominas	0	2.5	2.25	2.2	0.75	1.75	4.5	1.83333	4	3.25	0.625	5
150680	1	Santarém	0	3	6	4.8	4.5	3.6	2.61538	4.0625	2.26667	1.75	1.43333	1.36667
150810	1	Tucuruí	0	0.571429	1.25	1.2	1.53333	2.07143	1.66667	1.86667	1.5	2.8	14	1.8
160030	1	Macapá	1	0.810127	1.54412	1.45333	1.10448	0.836066	0.325	1.10588	4.21429	3.19355	1.86441	6
160060	1	Santana	0	0	0	0.8	0.666667	3	0.666667	2.33333	1	1.85714	7	1
170210	1	Araguaína	1	1.48148	0.6	0.318182	1.6	1	1.58824	0.4375	0.666667	0.585366	0.610169	0.413793
172100	1	Palmas	1	0.666667	0.791667	1.05882	1.23077	0.652174	0.75	0.694444	0.880952	1.20755	1.6	1.35714
210005	2	Açailândia	0	0	0.333333	0.5	2	0.5	0.75	0.333333	1	5	4.25	0.333333
210120	2	Bacabal	0	0	0	4.5	0	0	1.25	9	17	6.33333	3	3
210300	2	Caxias	0	10	0	0	0	18	4.33333	9.66667	24	0	6	0
210330	2	Codó	0	9	0	0	0	0	0	0	0	0	30.5	12.5
210530	2	Imperatriz	0	0	0	0.6875	0.53125	0.439024	0.380952	0.625	0.608696	0.5	0.6875	0.5
210750	2	Paço do Lumiar	1	0	0	0	0	3	0.2	1	3.75	1.33333	1.85714	2
211120	2	São José de Ribamar	0	2	0.6	0.5	8	3	0.727273	0.421053	2.15385	1.73913	2.76923	2.5
211130	2	São Luís	1	0.645833	0.247191	0.25	0.85	0.666667	0.385714	0.716814	1.66981	1.49091	1.744	3.13514
211220	2	Timon	1	0	0.2	0	0.0714286	0.235294	0.125	0.25	0.418605	0.4	0.153846	0.290323
220770	2	Parnaíba	1	0	2.5	0	3.33333	1.25	0.25	0.555556	1.06667	0.384615	1.29412	0.294118
221100	2	Teresina	1	2.38462	6	3.4	1.5625	1.36	1.57143	1.56164	1.04396	0.558036	0.645	0.55102
230370	2	Caucaia	1	0.727273	0.0571429	0.142857	0.365854	0.589286	0.468085	0.184615	0.261538	0.232143	0.328571	0.4
230420	2	Crato	0	3.25	0.8	0	4	1	1.5	1.35714	1.81818	2.36364	3.8	2.5
230440	2	Fortaleza	1	0.406728	0.208	0.237581	0.252232	0.257036	0.254579	0.251366	0.295964	0.340979	0.443198	0.357895
230640	2	Itapipoca	0	0	0.5	1	2.66667	2.71429	4.2	3.25	1.8	1.25	1	1
230730	2	Juazeiro do Norte	0	0	0	0.833333	1.08333	0.764706	4.25	2.5	1.09524	1.11111	1.64706	1.46667
230765	2	Maracanaú	1	0.904762	0.526316	0.736842	0.863636	0.909091	1.15152	1.07317	1.2069	1.42857	1.5625	2.21429
230770	2	Maranguape	0	0	0.333333	0	2.16667	1.6	1.3	1	1.5	1	2.66667	1.66667
231290	2	Sobral	0	5.16667	5.83333	17.5	5.55556	2.96	2.125	1.77273	1.31707	3.42105	4.53846	4.16667
240325	2	Parnamirim	1	1.33333	1.26667	1.41667	1.3125	0.653846	1.42857	1.3913	0.740741	0.76087	2.8	3.5
240800	2	Mossoró	0	0	0	1.72727	1.69231	0.571429	1	0.266667	1.6	0.4375	0.521739	0.75
240810	2	Natal	1	0.605634	0.363636	0.191489	0.333333	0.533333	0.604839	0.350515	0.445455	0.284091	0.564626	0.492537
250180	2	Bayeux	0	0	0.5	1	0.857143	1.85714	4	2.66667	1.71429	0.411765	0	0.666667
250400	2	Campina Grande	0	0.833333	0.166667	0.538462	1	0.928571	0.354839	1.52941	1.28571	2.57576	2.72	1.73333
250750	2	João Pessoa	1	0.461538	3.54545	2.3913	1.65385	2.11364	1.42667	2.07143	0.5	0.454545	0.480392	0.4
251080	2	Patos	0	1.66667	1.5	0	3	3.33333	10	0	0	5	0	0
251370	2	Santa Rita	1	0.833333	1.6	0.785714	1	1.83333	1.7	3.1	0.722222	0.588235	0	0.764706
260290	2	Cabo de Santo Agostinho	1	1	4	1.33333	2	2	1.9	0.956522	0.962963	0.516129	0.685714	1.15385
260345	2	Camaragibe	1	0.75	0.833333	0.857143	1.8	0.8	0.692308	0.809524	0.73913	1.05263	0.461538	0.75
260410	2	Caruaru	0	1.47826	1	2	1.6	2.4	1.42857	1.8125	1.11765	1.63158	1.23684	1.36364
260600	2	Garanhuns	0	0	2	0.5	0	0	0	4	5.5	5.5	2.30769	1.54545
260680	2	Igarassu	1	0	0.5	0	0.666667	1	0.4	1.46667	0.285714	0.266667	0.227273	4.5
260790	2	Jaboatão dos Guararapes	1	0.119048	0.363636	0.210526	0.333333	0.677419	0.783333	0.375	0.304054	0.323077	0.549296	0.415584
260960	2	Olinda	1	0.5	0.652174	0.372549	0.507463	0.443038	0.366337	0.647059	0.454545	0.218182	0.34507	0.22973
261070	2	Paulista	0	0.653846	1.91667	1.23077	1.44444	0.489796	0.421053	0.380952	0.66	0.166667	0.25	0.5
261110	2	Petrolina	1	0.157895	0	0.571429	0.888889	1.88889	1.08	0.74	1.16667	1.32	1.24324	0.741935
261160	2	Recife	1	0.291667	0.425837	0.479798	0.456221	0.371237	0.501805	0.348449	0.394336	0.337638	0.346774	0.387931
261370	2	São Lourenço da Mata	1	0	0.25	0.5	0.25	0.25	0.444444	0.761905	0.916667	0.45	0.181818	1.18182
261640	2	Vitória de Santo Antão	0	0.571429	2	1.16667	1.4	8	2	2.8	0.583333	1.58824	0.535714	1.06667
270030	2	Arapiraca	0	4.66667	3	13	2.66667	2.5	2.2	1.11111	3	1	1.33333	1
270430	2	Maceió	1	0.548387	1.33333	1.11392	0.565217	0.375723	0.283784	0.284444	0.359091	0.395833	0.841379	1.05634
280030	2	Aracaju	1	3.31579	1.86111	0.454545	1.33333	1.51613	0.813559	0.649485	0.961538	1.28169	0.7625	1.22222
280480	2	Nossa Senhora do Socorro	1	0.230769	0	0.111111	0.176471	0.464286	0.551724	0.21875	0.225352	0.478873	0.75	0.9
290070	2	Alagoinhas	0	0	0	0	3	2.16667	6	1	6.5	0.5	1.38462	0.75
290320	2	Barreiras	0	2.66667	3	2	2.5	4.33333	11	3.33333	4	2.3125	1.83333	0
290570	2	Camaçari	1	0	0.2	0.142857	0.857143	0.714286	0.513514	0.771429	1.42105	1.97368	2.21875	6
291072	2	Eunápolis	0	0	1	3	3	0	0	6.5	1.375	1.42857	2.4	3.66667
291080	2	Feira de Santana	0	0.2	0.6	0.904762	0.59375	1.13636	1.875	0.528302	1.12121	1.32941	1.38318	2
291360	2	Ilhéus	0	43	18	2.06897	0.769231	0.952381	1.42105	8	14	1.76471	2	2.2
291480	2	Itabuna	0	1.75	2	1.5	9	1	7.5	8	7.1	3.63636	5.5	13
291800	2	Jequié	0	0	0	1.5	7.5	2.85714	2.6	2.57143	1.52381	2.66667	2.2	2.5
291840	2	Juazeiro	0	1.25	1.25	2.25	1.44444	1.38462	1.72727	1.30769	1.11111	1.875	0.461538	0.210526
291920	2	Lauro de Freitas	0	0.5	1	0.833333	0.444444	1.28571	1.08333	1.25	1.07143	1.68966	1.2439	0.818182
292400	2	Paulo Afonso	0	0.5	0.4	3	0.5	0.6	6	4	1.375	0.277778	1	7
292530	2	Porto Seguro	1	0.121212	0.521739	0.181818	0.5	1.33333	0.411765	0.8	1.77778	1.20833	2.05263	1.4
292740	2	Salvador	1	0.371795	0.578947	2.08	1.46316	1.25	1.35918	1.14021	1.21271	1.10647	1.35172	1.345
293070	2	Simões Filho	0	0.333333	0	0	1.5	0.454545	1.75	1	1.8	0.5	1.30769	0.833333
293135	2	Teixeira de Freitas	1	6	0	0.869565	1.47368	1.42105	1.47368	1.42105	0.944444	1.14286	0.935897	1.04545
293330	2	Vitória da Conquista	0	2.8	0.269231	0.903226	0.941176	3.3	1.52941	2.5	2.5	1.5	1.75	2.2
310350	3	Araguari	0	0	0	0	1	0	1	0	1.33333	1.9	0.421053	1.875
310560	3	Barbacena	0	0	1	3	0.333333	0.833333	1	1	2.6	1.69231	2.5	2.2
310620	3	Belo Horizonte	1	0.538462	0.631579	0.863636	0.878378	1.87671	1.5641	1.45977	1.38983	1.5945	1.57667	1.55039
310670	3	Betim	0	2.42857	1.04348	1.0625	1	0.8	0.8	1.43478	0.972222	1.55882	1.42857	0.727273
311830	3	Conselheiro Lafaiete	0	0	0	0	0	0	0	0	0.666667	0	1	0
311860	3	Contagem	0	1.25	1.1	0.6	1	4.25	4	2.09524	2.37143	1.22535	1.53425	1.28947
311940	3	Coronel Fabriciano	0	0	0	0	0	0	0.8	7	0.866667	2.36364	2.07692	4.33333
312230	3	Divinópolis	0	0	0	1	0	5	6.5	1.83333	2.53846	3.6	2.35294	2.66667
312770	3	Governador Valadares	1	1	0.5	0.230769	1.58333	1.92308	2.09091	2.14286	2.2	1.75385	2.23684	1.375
312980	3	Ibirité	0	0	0	0.333333	1.5	1	2	3.25	1.07143	0.714286	0.482759	0.9
313130	3	Ipatinga	0	2	0	1	0	2.5	0.25	0.666667	1.84615	1.64516	1.71429	1.27778
313170	3	Itabira	0	0	0	0	0	0	0	0	2	7	0.5	0
313670	3	Juiz de Fora	1	1	1	1	2.33333	0.818182	0.483871	0.971429	0.868852	1.16176	0.969697	0.785714
314330	3	Montes Claros	0	0	0	2	0	0	0	0.8	2	1.94444	3	1.58824
314390	3	Muriaé	0	0	0	0	0	0	0	0	0	0	7	1.66667
314790	3	Passos	0	0	0	0	0	2	2.2	4.66667	4.66667	0.705882	1.5	4.5
314800	3	Patos de Minas	0	0	0	0	0	3	6	1.5	6	0	3.5	2.66667
315180	3	Poços de Caldas	0	0	0	0	1.33333	1	1.09091	8	2.5	5.33333	1.55556	4.5
315250	3	Pouso Alegre	0	0	0	0	0	2	4.5	3.5	2.54545	1.31579	2.42857	3.8
315460	3	Ribeirão das Neves	1	1	1.5	2.5	2.83333	1.86957	1.72222	1.43478	1.51613	1.51786	1.5	0.96875
315670	3	Sabará	1	0	0.333333	0.666667	2	5	1.16667	1.28571	1.22222	1.18519	1.5	0.555556
315780	3	Santa Luzia	1	1.5	0.777778	1.33333	3.5	1.4	1.46154	1.33333	1.08824	1.35714	1.21622	0.692308
316720	3	Sete Lagoas	0	0	0	1	0.5	0.285714	2.28571	3.33333	5	2.72727	3	1.5
316860	3	Teófilo Otoni	1	0	0	0	0.5	0.166667	0.285714	0.3125	0.210526	0.296296	0.724138	0.333333
316990	3	Ubá	0	0	0	0	0	0	0	0.333333	1	2.25	1.77778	2
317010	3	Uberaba	0	12	4	3	2.75	2.33333	2.71429	5.16667	4.76923	2.325	2.04651	1.86667
317020	3	Uberlândia	0	0.8	1.71429	1.45455	0	3.41667	3.26316	2.34615	2.31429	2.33333	2.23684	2.34783
317070	3	Varginha	0	0	0	5	1.5	0	3.5	3.2	5.28571	4	9	1.33333
317120	3	Vespasiano	1	1	0.4	1.25	2	1.125	1.7	1	1.73333	1.23684	1.3	0.56
320120	3	Cachoeiro de Itapemirim	0	0	0	0.25	0.2	2	0.375	0.444444	0.947368	0.333333	0.25	1.07407
320130	3	Cariacica	1	0.34375	0.772727	0.909091	0.896552	1.88462	1.22222	1.41667	1.38333	2.16667	1.38596	0.892308
320150	3	Colatina	0	2	2	0	0	2	1.75	4	12	10.5	8.33333	0
320240	3	Guarapari	1	0	0	0	5.33333	1.5	1.25	3.28571	2.22222	0.767442	1.65625	1.57143
320320	3	Linhares	1	0.1875	0.294118	0.157895	0.444444	0.6875	1	1	0.952381	1.29268	1.9375	1.5
320490	3	São Mateus	1	0	0	4	4.33333	9.5	3.33333	3.22222	4	4.11765	4.25	16.5
320500	3	Serra	1	0.851852	1.77778	1.63636	1.95833	2.27273	2.12069	2.87037	2.53226	2.76136	4.95522	4.6
320520	3	Vila Velha	1	1.38889	2.125	1.5	1.55	4.1	2.33333	2.88	1.83784	2.37143	1.75439	1.18462
320530	3	Vitória	1	0.809524	4	2.125	1.9	1.48387	2.09375	1.62712	2.19565	1.98214	2.43077	2.69565
330010	3	Angra dos Reis	0	3	6.5	6	3	10	1	5.5	1.66667	1.8	2.27778	1.5
330020	3	Araruama	0	0	4	2	1	2.5	1.5	17	3.77778	1.33333	3	4.16667
330040	3	Barra Mansa	0	3	0	0	4	5	4	0.2	2	1.81818	3.5	3.33333
330045	3	Belford Roxo	1	0.581395	0.945946	0.315789	0.75	0.714286	0.688889	0.710526	1.43243	0.59	0.604478	0.75
330070	3	Cabo Frio	0	0	0.1	0.4	0.5	1.4	1.33333	1.7	2.26316	2.54545	5	1.2
330100	3	Campos dos Goytacazes	0	0.5	0.166667	0.666667	0	1	2	3	11.25	3.53846	2.63636	2.71429
330170	3	Duque de Caxias	1	1	0.851064	0.161616	0.656863	1	1.08497	1.07609	1	1.392	1.61794	1.75
330190	3	Itaboraí	1	0.222222	0.333333	0.666667	1.36842	0.944444	0.695652	0.666667	0.673913	0.58209	1.10909	0.272727
330200	3	Itaguaí	0	0.6	7	8.66667	1.64286	2.25	2	1.6	1	0.538462	3.83333	4
330240	3	Macaé	0	1.90909	1.5	2.33333	1	4	1.4	3.25	2.30769	1.57692	5.04762	2.08333
330250	3	Magé	1	0.333333	0.333333	0.444444	0.571429	0.466667	1.09091	1.12857	0.733333	1.29032	2.87805	2
330270	3	Maricá	1	0	1	0	0.2	0.454545	0.888889	1.5	0.857143	0.967742	1.93333	0.857143
330285	3	Mesquita	1	0.333333	0.571429	0.636364	1.38889	1.38095	2.75	2.4	1.26923	0.555556	0.581395	0.111111
330320	3	Nilópolis	1	2	1.7	1.77778	2.05263	1.44444	1.42308	0.5	0.4375	0.625	1.27273	0.5
330330	3	Niterói	1	0.972222	0.688889	0.587302	0.804348	0.732143	0.761194	1.06757	0.967033	0.647059	0.894737	1.11111
330340	3	Nova Friburgo	0	2.14286	3	13	18	1.85714	3	0	2.7	3.83333	6.5	5
330350	3	Nova Iguaçu	1	0.16129	0.373134	0.324675	0.455556	0.395522	0.391304	0.480176	1.02051	1.2963	1.65072	2.8
330390	3	Petrópolis	0	0.724138	0.47619	0.545455	0.944444	0.0454545	0	0.454545	0.966667	3.84211	5.42857	0
330414	3	Queimados	1	0	0.375	0.6	1.1875	1.72727	1.16129	1.37255	1.68571	1.96774	1.65909	3.11111
330420	3	Resende	1	1.33333	0	1.25	1.85714	1.25	1.36	1.09524	1.45	1.43478	1.35714	0.8
330452	3	Rio das Ostras	0	1.5	1.88889	8	0	5	1.2	0.684211	2.42857	2.7	1.55	3.66667
330455	3	Rio de Janeiro	1	0.371048	0.582807	0.730909	1.0262	1.0498	1.11057	1.34583	1.59208	1.78612	3.099	108.8
330490	3	São Gonçalo	1	0.125	0.22449	0.522727	0.5	0.309091	0.415094	0.559748	0.62069	0.767442	0.446281	0.057971
330510	3	São João de Meriti	1	0.172727	0.238095	0.193277	0.604651	0.764706	0.96875	0.75	1.03509	0.513699	0.361538	0.25
330580	3	Teresópolis	0	0.4	2	8	1.33333	1.83333	1.23529	1.90909	1.8	2.5	2.875	1.4
330630	3	Volta Redonda	0	1.83333	4	0	5	1.6	0	2.66667	15	1.72727	2.53333	1.2
350160	3	Americana	0	2.16667	0.666667	2.5	2.5	3	2.8	1.85714	3.88889	3	5.25	0
350280	3	Araçatuba	0	0	3	1.5	1.2	4	0	6.5	0	2.25	1.5	1.66667
350320	3	Araraquara	0	1.4	5	0.833333	1.88889	4	0.857143	2.18182	2.71429	1.43333	1.94444	1.55556
350330	3	Araras	0	0	0	0.5	0	9	15	23	7	6.5	9	2.5
350410	3	Atibaia	0	0	0	6	1.5	4	3.2	1.83333	2.13333	1.84615	2.44444	1.44444
350550	3	Barretos	0	8	1.25	0.666667	1.25	1	3	1.5	11	8.75	18.3333	10.5
350570	3	Barueri	0	1.28571	2	1	1.66667	3.33333	2.2	3.14286	1.4	2.2	2.71429	6
350600	3	Bauru	1	4	3.5	16	2.81818	2.45455	1.30769	0.785714	0.688679	0.952381	0.742424	0.909091
350650	3	Birigui	0	0	0	0	0	1.5	0	2.5	1.6	0.666667	2.09091	5
350750	3	Botucatu	1	0	2	3.5	2.75	1.41176	1.45	1.64	2.58333	2.31429	2	4.25
350760	3	Bragança Paulista	0	2.5	9	6.5	1	6	0	3.5	2.33333	4.2	4.6	1.5
350950	3	Campinas	0	1.04167	2.15789	4.14286	2.11364	4.04	4.46875	2.83333	3.70423	3.5119	3.52326	2.84444
351050	3	Caraguatatuba	0	0	1.16667	1	2	0.666667	3.33333	18	7.5	4.75	2.27273	1
351060	3	Carapicuíba	0	0.153846	1	3.6	0.5	1.83333	2.41667	2.83333	0.772727	0.761905	1.20755	0.647059
351110	3	Catanduva	0	0	0	0	0	4	2	10	20	16	13	1.33333
351300	3	Cotia	0	2.33333	0	4	7.5	5	3.75	3.28571	4.5	5.66667	5.25	4
351350	3	Cubatão	1	0	0.8	0.333333	1	1.8	1	0.5	0.842105	0.884615	0.904762	1.21429
351380	3	Diadema	0	1.25	1.51852	1.45	1.41379	1.17073	0.976744	1.02703	1.20408	1.7	3.7	2.3
351500	3	Embu das Artes	0	1	4	1.66667	0.933333	1.625	1.30769	2.33333	0.76087	0.8125	0.814815	0.952381
351570	3	Ferraz de Vasconcelos	0	1.66667	8	3.33333	1	1	0.8	1.75	1	1.5	1.76923	0.909091
351620	3	Franca	0	0	7	4.5	7.5	0	23	11.25	6.8	45	10.6667	7.33333
351630	3	Francisco Morato	0	0.75	0	0	1	0.666667	2.75	1.66667	1	2.41667	1.46875	1.45455
351640	3	Franco da Rocha	0	2	3	4	4	1.33333	0.9	3	0.833333	0.4375	0.764706	2.625
351840	3	Guaratinguetá	0	0	1	0	4	0.5	4	3	4	1.71429	2	0
351870	3	Guarujá	1	0	3	0	0	7	2.16667	3.78571	5.22222	1.14865	2.6	7
351880	3	Guarulhos	0	0.706897	1.0566	1.32653	0.585714	1.23529	0.758242	0.629213	0.773438	0.75188	0.891566	5.55556
351907	3	Hortolândia	0	2	2	0.666667	1.25	1.5	2	1.15385	10.25	5.55556	5.75	5.25
352050	3	Indaiatuba	0	2	0	1.33333	2.16667	2	2.53333	2.38889	2	2.15	1.57143	1.8
352220	3	Itapecerica da Serra	0	0	0.714286	4	1.66667	0.636364	0.833333	1	1.16667	0.923077	1.18519	0.818182
352230	3	Itapetininga	1	0.8	1.2	0	2	1	1.69231	1	2.16	4.71429	7	2.33333
352250	3	Itapevi	0	1.4	1.5	2.5	3.6	1	1.27273	0.846154	6.11111	3.5	2.125	5.33333
352310	3	Itaquaquecetuba	1	0.625	1.11111	0.692308	0.9	0.68	0.894737	1	1.36842	0.746988	1.08571	1.24242
352340	3	Itatiba	0	1	2	2	0.5	1	0	1	0	9	2.4	0
352390	3	Itu	0	0	8	20	0	5	10.5	4.33333	6.33333	4	0	0
352440	3	Jacareí	0	8	3	0	0	1.83333	2	1.5	1.12	2.5	1.65517	2.09091
352500	3	Jandira	0	0	3	2	5	0.75	0.75	0.375	2	2	1.11111	9
352530	3	Jaú	0	0	0	1	0	2	0	11	0	18	2.375	1.6
352590	3	Jundiaí	0	0.5	1	1	0.4	0.5	2.5	4.66667	2.66667	3.5	2.61905	2.09091
352690	3	Limeira	0	9	4	3	11	4	2.5625	2.07143	3.15385	4.29412	1.96	1.5
352900	3	Marília	0	4	0.75	3	0	1.5	3	2	2.4	1.71429	1.23529	1.09524
352940	3	Mauá	0	2.53846	0.636364	0.6	1.5	1.77778	1.22727	1.29412	2.05263	2.55556	2.16279	2.1875
353060	3	Mogi das Cruzes	0	3.66667	8	4.66667	4.25	1.95652	3.71429	3.33333	2.11111	2.6875	2.68571	3.6
353070	3	Mogi Guaçu	0	1	1.66667	5	0.888889	0.666667	0.692308	0.3125	0.666667	0.888889	1.88889	1
353440	3	Osasco	0	0.88	0.916667	1.125	2.15789	2.04348	0.48	0.681818	1.13043	0.343284	1.05556	2.18182
353470	3	Ourinhos	1	0.5	0.909091	4	1.33333	1.16667	1.57143	1.92857	1.34483	2.33333	3.9	1.33333
353800	3	Pindamonhangaba	0	1.5	2	1	0	0	0	0	0	6	1.30769	1.25
353870	3	Piracicaba	0	4.5	13	7.5	7.5	5.5	7	9.5	5.71429	7.44444	4.30769	12
353980	3	Poá	0	0	0	0	1	0	1	0.75	0.545455	1.08333	2	2
354100	3	Praia Grande	1	1.66667	0.666667	0.666667	1.28571	0.85	0.675676	0.521739	0.72	0.844828	0.741935	0.236842
354140	3	Presidente Prudente	0	0	0.666667	0.4	0.5	0.714286	0	1	1.77778	1.64	2.05556	0.363636
354330	3	Ribeirão Pires	0	0	1	3	0	0.5	0.333333	0.5	2	2.5	0.75	1
354340	3	Ribeirão Preto	0	2.6	3	7.66667	2.61538	3.28571	2.73913	1.66667	1.44776	2.19355	2.82353	1.875
354390	3	Rio Claro	0	2	0	2.75	2.66667	2.5	2	1.85714	1.35714	1.06667	0.75	0
354520	3	Salto	0	1.66667	0.5	3	1	1	2.66667	2.5	1.42857	2.33333	1.75	7
354580	3	Santa Bárbara d'Oeste	0	4	2	3	0	0	1.16667	5.5	3	17	6.2	3
354730	3	Santana de Parnaíba	0	1	0	2	5	2.75	1.5	1.2	15	2	0	0
354780	3	Santo André	0	1.76923	1.0625	13.5	8.33333	3.85714	2.8	2.47368	1.58065	1.17021	2.4375	2
354850	3	Santos	0	1.4375	1.5	2.44444	2.2	1.3	1.52632	1.15152	1.09677	1.46154	1.77778	1.08
354870	3	São Bernardo do Campo	0	4	1.21053	1.16667	2.1875	2.08333	2.34615	3.54167	2.33333	1.69863	2.13559	2.07143
354880	3	São Caetano do Sul	0	1.5	0	0.8	4	0	0	5	0	3.5	6	0
354890	3	São Carlos	0	0.875	0.833333	4.2	4.16667	4.11111	2.16667	1.61905	1.56667	1.95238	1.63636	1.75
354980	3	São José do Rio Preto	0	1.83333	6	3.2	1.88889	1.42857	1.02439	1.07407	0.733333	1.87879	2.03125	1.15789
354990	3	São José dos Campos	0	0.8125	1.31818	4.85714	1.625	2	1.46667	2.4	2.02778	1.37143	1.5625	1.04255
355030	3	São Paulo	1	0.929775	1.53771	1.90754	1.60949	2.32628	2.45938	2.65513	2.70202	2.72201	2.92052	2.65478
355100	3	São Vicente	0	0.142857	2.33333	4.8	2	2.86364	1.28947	1	1.63636	1.69444	2.21918	1.36
355170	3	Sertãozinho	0	0	4	0	0	0	3	1.33333	6	0.8	2.6	3
355220	3	Sorocaba	0	2.66667	5.6	8.66667	4.92308	4.84615	2.4	4.36842	3.85714	8.15385	2.44231	4.11111
355240	3	Sumaré	0	2	1	1.75	0.666667	1	0.642857	1	1.04762	2.05882	1.56522	0.538462
355250	3	Suzano	0	2.8	2.66667	3.5	4.33333	4.2	4.14286	5.8	3.05882	2.24	1.30769	1.64286
355280	3	Taboão da Serra	0	0.875	0.428571	7.5	2	1.25	1.29412	1.94737	1.25	0.484848	1.86842	1.14286
355400	3	Tatuí	0	0	0	9	10	4	1.4	10	5	5.33333	2	5
355410	3	Taubaté	0	4	3	1.66667	2	0.3	0.666667	0.321429	0.575758	0.973684	0.641509	0.733333
355620	3	Valinhos	0	2	2	0	0	0.666667	1	0.75	4	3	1.66667	1.5
355650	3	Várzea Paulista	0	3	0	4	1	0	2.5	0	0	15	9	6
355700	3	Votorantim	0	0	1	2	3	2	2.5	4	3	7	4	2
410040	4	Almirante Tamandaré	1	1	0	0	1.66667	0.7	1	1.2	3.14286	0.777778	1.81481	0.590909
410140	4	Apucarana	0	0	0	0	0	0	0	1.6	2.81818	1.05556	3.16667	1.75
410150	4	Arapongas	0	0	0	0	0	0	1	9	4.5	12	2.15385	2.5
410180	4	Araucária	0	0	0	1.33333	2	1.66667	2.16667	2.06667	3.22222	2.69231	3	5.5
410420	4	Campo Largo	0	1	0	0	3	1	2	0	0	5	1.57143	0.5
410480	4	Cascavel	0	2	1.5	4.5	4	4.5	3.07692	5.75	10.6667	4.15	6.61538	11.3333
410580	4	Colombo	0	1.66667	1	1.54545	2.88889	3.77778	2	1.7	1.85714	2.33333	3.57895	2
410690	4	Curitiba	1	2.13636	1.80769	1.25714	1.45283	1.97619	2.01149	2.38	2.32117	2.76774	3.06207	1.98958
410830	4	Foz do Iguaçu	0	1	0	0	0	1	2.5	2.71429	3	2.6	2.68421	1.15
410940	4	Guarapuava	0	1	0	0	0	0	0	4	1	7	4.33333	3.33333
411370	4	Londrina	0	0.8	1	0.764706	2	2.5	1.8	1.55	3.0625	1.96226	2.03279	1.09091
411520	4	Maringá	0	0	0	2	0	0	6	4	3.81818	2	2.69697	4.4
411820	4	Paranaguá	0	0	0	7	6.5	2.5	2.15789	3.11111	1.46154	0.631579	1.42105	0.714286
411915	4	Pinhais	0	2	1	5.33333	0.666667	1.71429	1.6	3	5	3.44444	2.38095	0.588235
411990	4	Ponta Grossa	0	0	1.25	0	0	3	4.5	7.8	10	8.57143	19	9.25
412550	4	São José dos Pinhais	0	0	0	1	2	0.333333	1.375	1.125	0.897959	1.24444	0.946809	0.730769
412770	4	Toledo	0	5	2	0	0	0	5	4.6	3.5	11.5	12.3333	7.5
412810	4	Umuarama	0	0	0	0	0	0	5	0	0	0	0	0
420200	4	Balneário Camboriú	0	10	0.333333	0.666667	6	1.6	1.42857	2.2	1.66667	4	10.5	0.571429
420240	4	Blumenau	0	0	0	0	0	7	0	11	1.33333	1.83333	2.25	1
420290	4	Brusque	0	0	0	0	0	0	3	3.5	2.4	2.4	3.66667	0
420420	4	Chapecó	0	0	0	7	0	3	6	2.27273	3.57143	2.075	2.42857	1.63415
420460	4	Criciúma	0	0	0	0	0	4	0	2.66667	4.5	3.77778	4.3	1.33333
420540	4	Florianópolis	1	0.888889	3.5	0.714286	0.8	2	1.35714	1	1.55	1.65385	2.31034	1.5
420820	4	Itajaí	0	1.4375	1.7	2.18182	1.92857	1.78571	3	3	2.47368	5	3.6	2.53333
420890	4	Jaraguá do Sul	0	0	0	0	1.11111	3.75	0.5	6.33333	3.11111	2.26087	2.44444	0.333333
420910	4	Joinville	0	0	0	0	0	3	14.6667	6.08333	5.2	3.81818	3.10526	1.31034
420930	4	Lages	0	0	0	0	0	0	0	0	0	4.5	0.627119	0.277778
421190	4	Palhoça	1	0	0	0	1.5	2.66667	1	1.21429	1.54545	1.54054	1.74194	0.941176
421660	4	São José	1	0	2	3.75	2.83333	2.6	2.45455	1.25	1.94737	1.60465	1.66667	0.727273
430060	4	Alvorada	1	0.631579	0.842105	0.5	0.5	1.5	0.886364	0.894737	1.8125	2.83333	2.225	4.5
430160	4	Bagé	0	31	18	0	0	12	0	0	22.5	10	28	4.6
430210	4	Bento Gonçalves	1	0	0	0	0	0	1.5	1.6	3	1.4	1.9375	0.95
430310	4	Cachoeirinha	0	0.4	0.25	0.75	0.25	0	0.181818	0.1	1.8	1.41667	1.13636	0.363636
430460	4	Canoas	1	0.875	3.5	0.871795	1.05263	0.9375	1.1	2.54286	1.42478	1.61644	1.22603	1.15
430510	4	Caxias do Sul	1	0.785714	1.33333	0.5	0.478261	1.34615	1.65	1.16923	2.03922	1.44828	1.26042	0.93617
430920	4	Gravataí	0	2	0.4	0.166667	1	0.769231	1.46667	2.1875	3	2.22222	2.84375	1.73684
431340	4	Novo Hamburgo	0	7	0.909091	1.16667	0.5	0.863636	1.11111	1.33333	0.32	2.24	1.58333	0.714286
431410	4	Passo Fundo	1	2.75	1.875	0.666667	1.25	1.22222	1.11538	1.60606	1.70492	2.26562	1.71429	1.20455
431440	4	Pelotas	0	1	0.428571	0	3	0	2	5	1.72727	2.38298	1.74627	1
431490	4	Porto Alegre	1	0.731481	0.686957	0.853261	0.663551	0.609319	0.773585	0.662088	0.64988	0.762393	0.78087	0.53617
431560	4	Rio Grande	1	0	1.25	1	0	1.11111	1.82609	2.03704	1.87879	2.93939	2.01754	2.40741
431680	4	Santa Cruz do Sul	1	0	5	1.5	1.4	3.25	2.22222	0.95	1.57143	2.23077	2.5	2.6
431690	4	Santa Maria	1	2	2.75	1.625	1.07692	1.88235	1.48387	1.48387	2.03226	1.67213	1.86957	1.02778
431870	4	São Leopoldo	1	0.8	3	2.5	0	0.285714	0.727273	1.88372	1.11628	1.95122	1.4898	1.84211
432000	4	Sapucaia do Sul	1	1	0	0	5	0	1.75	1.61111	1.57143	3.3	2.38095	1.33333
432240	4	Uruguaiana	0	1.66667	2	3	2.66667	3	5.6	6.5	3.57143	4.07143	2.19048	1.57143
432300	4	Viamão	1	0.466667	0.3125	0.642857	0.555556	0.576923	0.162162	0.489796	0.526316	0.590361	0.527473	0.676471
500270	5	Campo Grande	1	7.21739	3.9	3.02041	3.25641	2.59615	2.22727	2.76404	3.19318	2.94175	3.24786	2.95918
500320	5	Corumbá	0	44	29	0	0	0	0	6.66667	27.5	18	6.66667	0
500370	5	Dourados	1	16.5	3.21429	12.5	6.625	16.5	2.33333	1.33333	1.93333	1.33333	1.37363	1.06452
500830	5	Três Lagoas	0	0	0	0	0	7.66667	10.5	13.5	0	24	19	0
510340	5	Cuiabá	1	0.527778	0.59375	0.9375	2.05263	2.38462	1.025	0.931034	0.926471	0.678571	1.27586	0
510760	5	Rondonópolis	0	5.33333	4.8	15.5	1.38889	2.09091	4.85714	1.80952	2	2.57143	1.75	5.5
510790	5	Sinop	0	0	3	2	4	6	2.75	3.66667	2	1.84615	1.30769	1.2
510840	5	Várzea Grande	0	1.125	0.8	0.8	5.5	4	1.05556	1.1	1.30435	0.583333	1.36364	7
520025	5	Águas Lindas de Goiás	0	1.16667	1.42857	1.6	0.75	0	0.1875	0.35	0.533333	0.428571	0.894737	0.5
520110	5	Anápolis	0	13	1	1.14286	3.75	5	4.375	3.82353	2.16667	5.9	2.71429	2
520140	5	Aparecida de Goiânia	0	16	0	8	10.6667	6.14286	5.58333	3.41176	4.7	2	2.25926	2.4
520800	5	Formosa	0	5	1	0	0	7.5	4	7.5	4	2.33333	7.5	2.66667
520870	5	Goiânia	1	18.75	7.66667	14.6	19.25	6.17647	8.8	5.42424	3.24638	2.36905	2.32979	2.63462
521250	5	Luziânia	1	0.375	1	2.85714	1	0.785714	1.8	1.16667	0.766667	0.852941	0.818182	0.692308
521880	5	Rio Verde	0	0	0	4.33333	21	9	0	4.5	3.11111	1.27778	1.8125	3
522140	5	Trindade	0	0	0	1.5	0	0	5	5	1.58333	2.83333	2.66667	1
522185	5	Valparaíso de Goiás	0	1.6	1	1.66667	0.75	0.555556	1.16667	3.11111	2.4375	1.43478	0.958333	0.714286
530010	5	Brasília	1	1.22078	1.20588	1.11765	0.978495	0.890756	0.653226	0.826667	1.02299	1.35323	1.50463	0.874126
